# Supplementary material for: Correlation Network Analysis reveals a sequential reorganization of metabolic and transcriptional states during germination and gene-metabolite relationships in developing seedlings of Arabidopsis
Source: BMC Syst Biol. 2010 May 13;4:62. doi: 10.1186/1752-0509-4-62 (PMC2890501; doi:10.1186/1752-0509-4-62)
Supplement: Additional file 2 — Filtered Gene List. [file 1752-0509-4-62-S2.XLS]

## Sheet: data
Correlation Network Analysis reveals a sequential reorganization of metabolic and transcriptional states during germination and gene-metabolite relationships in developing seedlings of Arabidopsis Elizabeth Allen, Annick Moing, Timothy M.D. Ebbels, Mickaël Maucourt, A. Deri Tomos, Dominique Rolin & Mark A. Hooks
SUPPLEMENTAL DATA SET 1: FILTERED GENE LIST
GENE ID	Day 0	Day 1	Day 2	Day 3	Day 4	Day 5	Day 6	Day 7	Day 8
At1g01010	15.4237	8.56618	52.2473	5.07153	51.3614	12.4414	21.7712	28.6821	43.2261
At1g01020	34.0837	99.4161	84.5203	33.4629	56.6382	40.137	47.7568	43.4621	74.9782
At1g01050	61.5266	180.595	272.755	103.244	101.512	139.533	183.793	100.15	263.073
At1g01060	13.4113	60.6571	79.3451	27.6083	143.274	69.9528	57.2786	207.135	221.128
At1g01070	11.7046	49.3284	50.1285	27.0547	63.5759	34.3723	29.3534	40.7297	34.0497
At1g01080	51.1131	83.5747	137.885	47.0315	330.506	111.298	169.007	217.829	164.091
At1g01090	184.141	429.772	436.543	305.959	249.753	580.554	619.998	539.28	495.301
At1g01110	16.4359	135.438	41.3311	17.6557	33.5123	18.5052	20.3673	16.0779	37.4325
At1g01120	26.6019	62.0544	124.74	41.195	84.8652	126.65	190.391	179.77	174.498
At1g01140	16.6613	61.4944	84.3327	47.2167	57.842	47.0093	92.0778	66.6915	59.8155
At1g01160	259.007	150.313	136.213	40.9898	157.895	137.534	225.489	273.246	149.097
At1g01170	352.565	217.875	363.238	141.389	36.0527	201.212	205.568	188.273	200.793
At1g01180	18.3099	22.1239	18.5107	22.0771	42.4614	18.676	42.6616	46.1621	68.8908
At1g01200	17.2673	24.6078	28.3151	45.3322	49.225	21.1404	41.5508	34.0446	21.9037
At1g01210	9.37067	11.7675	21.6958	54.1024	28.9732	14.6356	38.3184	55.7218	22.2557
At1g01230	143.205	49.9395	155.071	95.8501	91.1839	56.1005	59.4845	39.6156	50.5897
At1g01240	80.8471	10.8849	65.1972	13.2238	46.5378	26.7844	31.4575	62.01	22.7299
At1g01300	256.161	601.981	235.249	35.6283	55.1769	42.9845	97.487	84.1489	94.3082
At1g01320	167.333	404.694	671.737	185.76	96.3157	152.734	245.079	361.333	339.912
At1g01350	25.4576	42.1317	31.7714	18.9589	85.2308	60.6408	30.9477	29.474	36.6527
At1g01360	21.1646	12.6816	21.8057	14.1429	6.42068	56.0649	43.1437	53.3193	36.789
At1g01380	97.0656	102.571	167.357	20.1349	36.1155	20.9204	30.4247	21.9408	46.8868
At1g01430	14.8088	59.4574	235.283	33.3253	86.5046	269.885	182.97	219.443	201.512
At1g01450	34.5537	40.9537	6.81411	6.43925	59.8326	23.5172	14.6034	20.4162	19.6292
At1g01470	1055.47	85.7203	210.943	33.1046	95.6862	133.434	171.911	193.107	140.607
At1g01490	74.7684	153.204	312.017	168.048	103.744	196.18	194.39	503.369	219.115
At1g01510	48.5379	163.72	126.451	16.8496	67.5005	44.6573	28.1444	36.3617	214.754
At1g01540	135.544	99.8592	142.517	42.9126	75.6025	80.288	146.175	171.659	113.307
At1g01550	183.694	55.0794	142.893	66.22	66.8029	106.392	251.721	186.569	461.355
At1g01560	85.1396	35.3352	18.9574	29.3507	25.0302	49.2881	19.9111	19.7181	30.7229
At1g01610	54.3011	222.498	459.663	98.4757	129.778	242.713	323.108	397.093	222.434
At1g01620	278.781	1202.17	1290.46	1407.51	715.514	1717.93	1739.55	2112.12	3216.3
At1g01630	19.4534	21.0739	74.9963	25.797	74.6111	82.5824	110.555	153.061	120.862
At1g01710	62.4911	86.1694	109.595	27.7258	82.1191	90.4226	108.232	88.7975	85.9192
At1g01720	836.911	123.692	396.33	88.8593	55.0022	104.082	77.3162	240.741	194.159
At1g01725	167.139	274.862	99.5798	129.828	169.028	52.8743	87.1661	153.419	178.152
At1g01750	8.16398	33.085	174.847	49.245	74.4213	19.3276	24.0558	10.5331	21.5534
At1g01770	51.737	25.9315	43.2388	12.9095	28.0344	31.4185	20.5564	36.1207	15.9876
At1g01780	47.5769	45.8986	114.238	35.6156	40.1886	26.8852	60.6424	77.186	56.4425
At1g01790	25.6736	31.6967	94.8123	112.576	195.8	148.303	247.425	520.868	337.324
At1g01800	33.9659	116.607	167.557	30.2016	39.6081	152.359	237.622	173.268	410.084
At1g01820	382.315	173.932	186.941	118.737	121.845	129.34	134.442	200.275	185.255
At1g01840	18.4762	12.8021	15.6068	183.708	216.657	40.7863	32.603	41.8676	53.0101
At1g01860	27.5234	31.038	60.1482	9.15299	28.6167	28.4955	25.5569	28.7884	55.2111
At1g01900	81.3635	122.484	149.239	648.338	560.089	745.082	437.56	906.877	375.859
At1g01910	103.481	327.333	148.955	48.8391	39.3567	135.277	124.137	63.9183	156.931
At1g01930	43.4313	61.8847	31.8153	18.1318	54.8196	26.7883	27.8653	37.0349	18.0404
At1g01940	306.583	176.808	101.827	20.4067	25.8122	26.1254	45.8957	33.6756	107.506
At1g01950	19.395	58.745	18.2336	295.177	65.6927	65.459	18.3769	12.0492	12.3185
At1g01960	86.591	118.314	113.874	22.3185	46.8788	36.4899	31.224	59.6603	112.71
At1g01990	48.2544	59.1321	23.6856	22.6725	50.8142	52.6033	47.5242	64.6303	63.9135
At1g02010	10.739	12.8728	20.3851	52.5421	85.5438	83.0697	27.7562	37.0186	32.5749
At1g02050	67.2725	57.2737	60.6379	5.32677	16.761	65.1128	30.9861	41.193	22.2605
At1g02080	62.9694	82.6861	76.5	16.0461	48.9493	45.6291	71.6805	104.442	29.9296
At1g02090	437.884	998.586	169.837	93.4376	240.392	129.193	67.2481	124.647	173.147
At1g02100	76.9631	79.0519	15.231	31.4316	78.8999	73.1283	47.4767	51.3575	23.1089
At1g02110	29.9972	64.3971	38.8243	8.97974	33.419	19.6339	17.6072	21.3402	21.5007
At1g02130	84.8624	96.5919	67.9231	63.9954	50.724	47.4679	78.5867	101.805	77.8954
At1g02140	805.419	528.365	364.333	95.193	94.9384	150.849	314.319	335.545	180.601
At1g02150	149.016	210.79	266.051	175.471	48.0383	90.7612	131.578	83.3205	107.804
At1g02205	9.2029	371.676	339.309	38.1401	35.8752	23.5521	23.4491	36.5424	29.9527
At1g02270	15.4022	22.7095	27.9254	7.03807	19.1148	15.1541	16.8741	17.9265	29.5483
At1g02280	184.16	415.786	309.458	180.018	126.117	42.9703	92.324	169.846	361.839
At1g02300	33.0637	44.3173	260.7	98.6507	90.9022	38.2678	75.913	62.2975	80.9949
At1g02305	209.67	254.616	386.627	125.555	205.944	132.694	117.751	68.0416	213.019
At1g02330	169.167	123.226	76.9612	26.3166	99.4036	18.6124	32.6018	104.245	62.9269
At1g02360	13.834	59.7284	25.8745	61.6163	111.257	127.398	62.8944	60.4556	95.5938
At1g02370	308.16	33.9467	29.0526	6.97573	25.9921	10.0818	23.5037	15.9139	16.3473
At1g02380	41.532	95.0876	203.398	35.0502	56.0873	24.2242	26.8869	24.5445	21.4779
At1g02400	17.6298	8.10118	22.48	11.7596	8.18059	28.2865	21.6394	28.5009	23.781
At1g02410	39.1568	66.2627	55.8443	45.9347	28.0541	65.4089	75.3899	33.7341	43.0156
At1g02450	83.2068	37.8255	29.0324	144.521	76.9177	144.55	88.1832	88.7997	96.136
At1g02475	15.6165	43.3235	245.917	48.8659	28.1509	255.353	103.783	114.351	263.898
At1g02500	51.0191	394.058	284.461	289.577	466.945	138.797	244.94	780.735	981.239
At1g02520	69.5973	72.4284	83.7081	24.0169	98.807	33.6887	25.9214	38.7751	24.7908
At1g02530	33.9215	70.9429	21.8792	18.6632	108.696	104.752	20.8261	16.5482	19.5464
At1g02560	289.226	490.63	416.51	196.387	509.285	150.039	335.739	540.208	1515
At1g02640	128.604	1037.46	359.567	54.0486	38.3502	48.9965	55.9027	75.8063	48.1238
At1g02650	71.2542	54.2442	112.582	81.5098	199.547	91.6834	133.863	140.775	185.242
At1g02690	48.1587	18.8829	25.8131	23.3844	18.3651	38.1636	26.0828	32.1022	18.9631
At1g02700	621.643	338.162	152.384	173.664	449.254	979.6	279.919	625.686	321.771
At1g02720	12.8571	28.8058	13.8877	18.4385	11.3961	26.1873	17.6173	17.3193	21.1477
At1g02730	24.9933	60.318	838.866	77.6057	69.884	80.3905	100.366	155.172	63.6735
At1g02780	3139.79	5497.52	2151.3	379.072	408.796	601.353	1249.78	1995.3	3100.96
At1g02840	98.0913	186.159	125.684	147.937	56.5802	242.549	156.142	216.55	243.077
At1g02850	173.166	34.6256	19.7323	19.4957	24.9986	33.6267	39.7202	55.062	71.2105
At1g02850	426.271	225.274	231.375	65.03	82.5482	109.985	186.008	233.942	162.669
At1g02880	236.046	109.556	185.56	22.1758	20.3801	64.4066	77.3979	41.2226	51.7773
At1g02890	94.6878	119.989	98.0361	20.13	68.2087	59.7994	50.4649	93.8788	29.1709
At1g02900	21.6663	70.6505	293.103	62.4398	79.8343	141.651	114.285	81.2233	60.5674
At1g02910	86.0456	64.5184	121.751	39.2677	31.8316	19.1386	114.308	172.272	165.755
At1g02920	269.878	155.468	146.767	40.1045	225.999	330.774	414.46	637.533	663.691
At1g02930	289.458	143.747	118.814	13.7715	411.908	429.945	210.375	840.199	532.83
At1g03030	72.648	69.3336	116.888	11.8766	68.457	28.3073	33.9691	74.1019	64.4141
At1g03040	368.131	313.167	173.308	86.7695	224.088	121.351	91.9236	203.035	163.227
At1g03060	77.5546	69.8151	65.1817	21.182	34.0059	48.2177	36.0095	41.1016	34.8581
At1g03070	28.8426	22.9922	39.2738	7.49413	91.3247	30.965	17.8992	14.7185	26.9024
At1g03080	99.9878	228.863	211.349	46.7436	299.821	92.6105	77.3823	117.526	156.142
At1g03120	124.203	174.932	153.65	86.0399	532.961	19.5149	33.8252	123.508	152.879
At1g03130	26.1013	56.0655	361.402	743.123	821.953	1216.49	1318.74	1272.43	1371.02
At1g03140	50.6434	90.4094	60.8849	32.5969	18.1605	97.5653	42.9631	34.8088	34.5709
At1g03150	97.037	63.2437	120.596	42.4266	31.9621	31.5376	61.9769	58.344	90.2893
At1g03170	54.4238	28.6645	198.881	41.9403	431.945	145.611	21.3487	21.051	35.7878
At1g03190	34.3359	41.3402	34.3373	7.44721	35.8022	74.3576	37.2879	26.718	48.9201
At1g03210	31.9829	14.5034	27.6666	14.5234	14.2752	29.646	29.4492	38.4354	69.0872
At1g03220	993.845	832.756	517.319	74.9866	211.438	171.99	366.427	427.745	787.023
At1g03270	90.237	26.7887	41.1446	58.1446	34.7234	53.6223	39.9314	70.2841	25.7577
At1g03280	69.042	74.3053	80.7917	24.0863	50.1053	15.0448	30.8561	43.4903	51.4686
At1g03290	16.1993	33.2845	14.1755	23.3867	142.488	19.7062	24.7268	41.243	49.8892
At1g03300	30.8611	24.8746	41.3259	63.4023	84.5108	33.3548	65.0538	33.5645	30.7618
At1g03310	53.6826	42.8206	62.9531	35.8496	20.0402	26.2393	35.0221	36.1031	48.1165
At1g03330	211.352	135.098	217.734	58.3318	51.2346	93.2985	200.113	131.785	83.83
At1g03350	80.6839	137.633	146.821	41.1447	108.891	25.6973	73.6402	109.055	216.066
At1g03370	98.9009	184.435	83.2444	126.881	248.734	100.355	119.34	113.074	166.084
At1g03380	18.8905	16.0812	20.1677	38.5739	8.70548	47.112	22.8486	16.4434	17.3907
At1g03390	14.2818	13.6775	20.4034	35.2657	53.0024	36.6259	25.3645	48.5143	18.8001
At1g03400	411.872	236.068	101.432	321.886	124.707	197.341	251.009	559.878	445.259
At1g03420	17.3282	44.5004	29.296	21.9208	35.7452	30.7712	63.4055	81.1787	79.2111
At1g03430	15.1149	12.9517	71.2628	68.4472	23.3468	18.9962	53.9839	40.3383	29.1684
At1g03440	24.5789	15.93	21.3235	28.8688	33.1704	95.1211	52.6276	62.5114	68.3909
At1g03475	153.46	282.058	825.687	122.379	281.585	259.125	160.566	265.739	61.6462
At1g03520	15.8538	35.0904	27.0823	8.71014	76.1211	21.286	30.6152	28.1671	27.6542
At1g03540	12.1699	66.4126	31.7735	23.3437	91.591	32.2443	24.4658	18.9688	16.4514
At1g03550	29.5865	26.5445	36.5077	9.8773	35.6908	38.0184	28.7397	19.529	91.6914
At1g03560	49.0008	36.4287	56.8369	35.7836	30.9694	20.0679	42.8848	51.2387	72.4789
At1g03590	32.5468	64.8096	122.19	40.9088	50.2796	48.4786	47.8268	54.5899	38.4477
At1g03600	132.282	386.112	1147	576.342	4320.13	1907.58	1965.28	2293	1407.7
At1g03610	47.8346	49.9625	35.52	26.8702	37.496	40.5663	51.0663	63.7198	70.5675
At1g03630	15.5291	29.0069	125.955	52.7803	132.669	80.6602	177.668	110.191	168.143
At1g03687	13.0516	26.1282	30.7199	34.0456	10.6669	18.0358	31.1581	22.2644	20.1145
At1g03700	34.1472	26.1445	26.6153	31.1089	80.4626	36.4538	22.5203	35.4876	47.4593
At1g03790	1204.93	3619.45	399.994	133.541	271.818	271.175	406.745	504.501	527.733
At1g03820	12.8173	19.7859	10.1395	21.2651	8.82896	11.8144	28.0984	21.9712	27.1984
At1g03850	11.7013	12.5846	29.5866	53.2434	36.774	18.805	61.2477	33.106	101.165
At1g03870	64.1814	157.854	804.139	653.429	409.205	677.615	633.087	1056.88	595.325
At1g03890	56.6302	15.3839	33.7385	8.66194	92.5723	58.886	83.4715	32.7852	53.8278
At1g03900	174.395	221.103	378.261	47.3226	129.551	166.821	237.528	182.09	302.377
At1g03910	87.6221	171.939	95.7163	18.0577	68.6274	25.5257	44.4202	40.9508	36.0914
At1g03930	87.514	44.8731	66.2923	50.0616	29.2277	69.5956	59.6236	83.4525	65.4238
At1g03950	48.536	33.7518	23.182	12.7691	38.0964	32.2646	24.1209	24.0413	45.9851
At1g03970	114.928	44.3605	51.2267	25.0026	75.0213	53.7087	38.6697	52.3885	86.2387
At1g03990	72.6113	41.5371	112.067	15.3918	33.6173	16.3017	19.8727	24.2115	12.7159
At1g04000	44.4331	28.8412	21.3888	14.2134	26.6374	29.2756	24.8459	34.7953	28.7839
At1g04030	28.7446	56.0663	5.03079	22.8606	42.2438	12.6725	6.30082	9.91687	9.14352
At1g04040	40.8136	162.338	406.244	107.631	453.571	296.951	271.832	362.706	300.315
At1g04110	10.054	13.0758	18.1453	4.31084	37.2293	32.0298	15.3467	16.8583	26.822
At1g04120	168.569	205.106	161.924	69.5869	43.878	69.3815	53.4096	74.3822	89.438
At1g04130	40.5722	63.0566	20.1589	37.2711	36.5392	19.15	21.3551	9.71251	25.299
At1g04140	92.5513	142.805	85.3875	46.8958	173.964	89.5099	36.1151	67.6405	73.3242
At1g04160	1019.08	3495.64	1369.22	123.444	73.139	26.235	35.2789	29.7838	25.947
At1g04170	315.86	881.365	392.876	34.0151	167.443	135.376	159.971	153.081	86.815
At1g04210	33.8521	51.6908	35.9341	32.3105	53.369	16.0931	23.8842	32.0235	24.3197
At1g04220	19.0114	43.3986	24.6716	18.1453	55.0897	24.8695	47.2283	32.2892	44.1388
At1g04230	15.4953	22.0673	15.4302	10.5296	29.6261	17.7164	32.1257	18.5817	22.5883
At1g04250	8.67087	21.8983	267.89	20.6438	72.4928	87.9314	196.662	169.895	162.524
At1g04260	56.0326	114.388	53.4262	17.565	30.422	24.0055	45.6147	41.6283	34.1155
At1g04270	2298.66	3465.08	1874.41	737.199	947.883	1057.06	1332.91	1525.81	1152.72
At1g04280	26.3367	36.2446	85.9868	46.3504	40.9007	57.2093	77.6243	93.5596	103.404
At1g04300	86.2179	121.245	70.0353	30.5996	30.7369	31.0624	28.6989	39.0319	44.5232
At1g04310	156.125	353.753	195.341	41.3511	97.0865	35.7135	30.7382	24.6775	44.3694
At1g04340	110.186	543.742	205.923	45.7581	111.608	102.375	101.054	166.107	143.662
At1g04350	13.9395	33.3709	76.3459	58.793	111.091	84.2243	109.995	96.4177	276.915
At1g04400	142.378	188.507	168.71	42.7131	56.8316	40.6725	80.7555	115.231	109.933
At1g04410	701.61	1682.6	1266.33	297.67	455.303	456.26	717.363	838.638	821.658
At1g04430	10.5936	154.445	557.682	21.6496	29.4172	106.606	93.4357	114.767	89.1256
At1g04440	29.442	44.8807	84.596	48.0551	48.7185	64.7755	74.6069	96.164	81.538
At1g04445	22.6354	26.7666	23.2459	35.2209	74.728	22.9492	38.4157	35.2111	10.4191
At1g04470	8.8855	5.57611	348.52	371.163	235.622	63.9366	406.354	583.796	239.446
At1g04480	791.174	964.025	2138.44	218.013	252.647	525.518	1229.03	715.782	531.887
At1g04510	483.915	235.024	172.933	27.8909	116.24	87.3996	152.887	175.749	133.249
At1g04520	93.9028	88.1953	60.7661	42.8212	21.9668	276.124	45.6599	60.7367	57.9692
At1g04530	43.1135	42.0285	93.3616	56.6462	83.6867	180.933	139.516	111.288	62.7139
At1g04550	69.5718	41.1914	46.9235	30.7984	73.4475	43.4625	37.3149	39.5748	44.6467
At1g04560	5200.11	466.829	88.4732	41.6594	51.7774	32.7923	51.1645	21.8653	29.3887
At1g04590	125.723	40.2389	28.0271	11.1458	78.1161	31.1683	32.1456	55.8757	30.9987
At1g04610	7.18151	17.5248	144.246	474.39	336.667	106.109	85.2921	259.411	251.532
At1g04620	39.0982	11.4756	43.8573	92.5831	23.3928	25.1853	33.652	48.2493	31.3215
At1g04630	174.432	183.382	421.561	94.6677	62.8073	70.9927	251.758	140.458	118.89
At1g04640	25.9504	40.5451	90.2696	95.0205	65.7745	69.8992	140.748	107.976	130.368
At1g04680	24.3136	46.7333	104.763	53.0501	66.6156	45.4394	80.5617	155.881	101.058
At1g04690	186.42	164.318	188.723	54.4705	88.3292	77.9011	179.571	110.543	171.008
At1g04710	24.207	54.7198	273.169	355.922	356.139	144.746	655.846	535.735	454.155
At1g04750	283.421	368.228	816.217	44.935	74.5971	69.1197	202.264	190.913	232.855
At1g04760	28.0751	53.7963	69.132	18.5565	63.6097	33.372	22.3135	16.3951	42.4901
At1g04770	322.692	191.24	118.577	42.8045	105.368	31.0549	72.7761	89.6549	84.8946
At1g04780	131.061	120.745	80.5517	48.903	38.1741	19.5102	64.6948	95.1924	41.157
At1g04790	47.9823	45.0164	28.6414	6.81731	27.2268	17.7038	23.7943	18.5512	12.2417
At1g04800	14.3767	14.1452	196.805	62.4261	186.774	336.131	356.369	717.399	356.902
At1g04830	92.1983	66.1943	37.4076	24.4523	61.2253	32.7839	49.0914	45.0313	47.5394
At1g04850	167.47	310.893	186.427	166.928	141.737	43.6981	113.491	98.6669	65.2102
At1g04860	158.402	29.8685	58.6159	45.3333	25.1759	26.1925	44.334	28.9245	15.7092
At1g04870	290.314	312.386	75.1214	44.5756	81.3985	74.211	166.22	122.51	161.121
At1g04910	79.1456	49.0776	97.9794	6.71379	23.2747	8.89646	36.021	45.4359	19.0335
At1g04930	23.4923	23.8757	11.8	30.4469	13.7516	31.0369	24.6141	18.5275	17.6156
At1g04950	34.0384	26.2511	37.1134	11.7545	13.0115	75.5351	38.7476	31.5242	27.3267
At1g04960	47.6895	24.3695	91.9219	15.0091	28.821	39.2861	32.7371	79.4782	30.1075
At1g04970	26.563	35.0914	53.0313	29.293	74.4095	19.6595	18.7912	21.0841	43.9215
At1g04980	49.1006	409.127	127.585	59.3075	39.015	22.8825	33.5898	54.815	17.6329
At1g04985	50.2553	94.0304	84.704	23.8881	60.9944	22.9592	103.258	85.3406	123.35
At1g04990	19.7314	11.1035	48.0154	12.1714	29.4344	36.4931	10.7469	24.9598	33.3346
At1g05000	22.7706	61.2514	89.1743	21.3274	77.0845	18.5571	57.9102	47.7708	133.772
At1g05010	45.2019	13.7533	275.556	325.033	902.801	786.329	872.229	1034.13	987.097
At1g05070	45.9848	40.5125	74.5813	82.0536	64.6733	93.0545	107.785	119.054	101.904
At1g05100	104.439	83.7372	86.3934	156.257	98.4198	94.1704	149.711	148.353	131.653
At1g05140	35.0131	31.2051	43.5331	59.9658	47.81	51.231	98.4371	103.479	78.5917
At1g05150	63.5847	72.973	57.133	30.2533	22.1079	31.5159	36.7591	47.5961	41.3067
At1g05160	18.2293	18.1568	16.4178	29.6291	25.3377	79.9406	41.6637	46.3523	30.5795
At1g05180	27.7197	82.9485	60.4791	55.1014	52.487	23.5095	37.3758	68.8847	48.1401
At1g05180	101.058	176.746	87.8377	59.8648	58.4341	28.5653	60.0304	84.9251	150.321
At1g05230	17.4042	62.3094	25.7483	7.16789	41.0492	21.2691	28.3451	21.8235	33.5093
At1g05270	48.0907	61.5698	88.4076	53.5829	36.494	27.5884	37.017	32.8351	40.7266
At1g05300	15.9999	62.2442	80.0254	51.8608	268.729	341.583	141.09	63.7103	146.111
At1g05320	12.993	24.1691	73.1954	35.5763	63.44	19.0441	20.4742	28.5753	20.7548
At1g05340	153.763	120.884	869.786	466.517	876.404	1182.03	436.359	832.226	327.348
At1g05385	72.1557	53.9322	98.1381	57.1777	97.5296	73.1801	82.0574	68.2316	110.619
At1g05410	25.0397	31.6921	28.7914	18.6692	68.8737	20.2877	20.2014	15.4645	17.0392
At1g05430	41.7964	39.4895	120.192	40.2639	42.0061	27.6844	72.4728	101.031	32.7273
At1g05460	307.013	146.894	62.4335	71.4011	112.215	55.6209	58.0842	65.8658	109.872
At1g05500	52.3048	46.7555	38.0067	15.0765	41.7289	37.6981	45.5431	48.4346	31.5874
At1g05520	116.409	97.04	81.7666	33.7119	18.6741	118.686	63.9744	73.7104	37.9528
At1g05530	81.7415	39.1378	37.0821	43.5403	122.2	156.019	74.6904	114.343	63.0723
At1g05560	213.593	28.8494	36.6001	26.8873	28.4391	78.9833	89.7445	120.714	122.901
At1g05570	98.2666	355.789	128.828	72.4188	70.8379	39.898	84.5707	91.2638	108.835
At1g05590	11.3734	64.9564	94.1387	5.92342	130.814	20.2313	29.936	39.5167	35.3587
At1g05620	31.068	131.335	290.064	46.6791	33.3438	29.0439	64.0684	75.6656	57.5174
At1g05720	239.89	57.1261	124.729	25.1173	14.2479	14.9221	67.2362	96.9795	34.5323
At1g05790	147.531	367.564	229.605	75.5989	63.0083	31.9664	86.5795	70.6681	54.8548
At1g05805	10.8194	13.9935	80.8158	5.43131	38.2341	63.926	71.6378	99.8462	46.0493
At1g05810	14.7904	108.957	197.126	54.6239	56.5414	19.7265	55.4982	51.6398	67.4463
At1g05820	12.1854	20.3349	19.2038	33.1539	61.6038	31.0583	13.2321	61.995	36.6197
At1g05830	31.9659	53.9278	39.0795	65.0088	31.4347	35.7997	34.5816	41.4807	45.1367
At1g05840	50.2252	43.2886	58.8104	9.78722	36.0932	18.8227	26.0936	24.1846	24.5101
At1g05850	53.0899	260.139	736.48	609.721	592.566	725.017	790.569	877.124	646.119
At1g05890	140.892	87.8897	41.2186	29.6567	30.6784	42.6579	65.0634	96.8075	72.5608
At1g05950	87.8917	86.3401	65.0713	36.4562	68.2198	36.8945	29.7313	25.4633	22.9245
At1g06030	53.8827	47.2922	12.9721	63.2409	79.7106	22.0199	100.998	26.292	28.3823
At1g06040	73.0842	602.59	1155.89	39.6456	462.689	1018.46	224.233	115.619	137.076
At1g06060	22.0605	23.6438	64.4559	20.1563	20.7131	27.0277	36.9388	31.4959	35.5604
At1g06070	53.1729	27.1012	15.6432	6.03446	18.0968	16.3017	24.7298	27.2458	15.1706
At1g06080	26.5826	67.0404	18.6723	27.9899	12.882	15.0787	19.5683	17.6468	31.6635
At1g06110	75.1606	34.3176	75.0249	19.44	29.9195	49.0034	78.799	42.8205	40.3419
At1g06150	72.3582	21.7818	36.1172	44.0976	11.5327	14.4773	27.3757	25.4305	7.50745
At1g06170	78.0396	157.188	73.7593	75.1162	336.001	315.935	111.618	67.7974	241.522
At1g06190	253.969	400.948	868.055	43.1454	185.015	71.4416	223.45	310.783	152.866
At1g06200	230.242	203.522	591.275	75.9265	2005.17	473.459	202.857	358.658	955.755
At1g06210	51.9225	35.5267	35.0746	11.6619	15.5626	20.9591	17.7031	22.6046	20.9838
At1g06230	267.236	150.599	253.844	36.5213	133.856	110.553	89.6482	173.065	92.5616
At1g06290	76.1099	191.75	318.906	52.0388	63.9959	109.859	88.3901	60.749	39.6265
At1g06390	237.343	254.367	214.248	108.896	38.2927	167.523	168.22	172.104	121.104
At1g06400	350.619	279.138	340.854	112.122	88.7965	94.1502	175.887	193.881	107.87
At1g06410	90.645	127.239	212.84	122.019	97.748	159.423	99.4328	142.078	77.0287
At1g06430	53.8836	52.4825	132.255	70.795	176.157	171.025	219.078	291.855	269.212
At1g06450	83.3733	87.4494	35.5313	19.7844	40.2941	59.2955	34.417	43.9136	40.2764
At1g06460	30.9352	15.558	106.936	27.3431	39.0507	53.0133	138.493	225.565	287.978
At1g06470	15.7178	37.4316	35.8616	109.859	14.6556	44.0574	13.9013	107.208	21.406
At1g06510	7.89629	10.458	16.0055	14.2996	11.2183	19.3493	47.4346	22.9952	27.641
At1g06530	80.3974	46.3129	53.1786	47.318	23.0537	36.0633	65.5383	64.7046	29.8699
At1g06560	22.2255	47.9976	33.2683	11.4945	17.1312	25.2337	34.3644	26.4942	21.5808
At1g06570	37.2848	57.67	66.7838	71.9492	47.2325	71.356	113.394	96.3877	113.298
At1g06650	46.5961	104.523	227.443	70.1358	158.127	118.734	109.618	218.219	143.042
At1g06670	293.934	435.799	227.434	22.7693	30.919	62.7445	64.0437	61.4893	40.373
At1g06680	83.4204	497.502	1532.55	2192.75	4380.93	2168.71	3317.94	6053.48	1586.76
At1g06690	13.2207	15.2015	85.1828	26.3448	102.11	117.015	71.6295	66.4874	35.7909
At1g06700	61.8937	72.4449	211.166	134.021	206.69	292.271	205.929	262.981	185.084
At1g06760	32.6714	113.907	217.953	173.623	45.0641	130.857	238.126	260.586	170.629
At1g06770	249.51	393.761	155.747	5.96519	155.607	42.5384	52.2607	59.2998	42.0325
At1g06780	53.3344	38.4722	82.1655	56.2779	49.5645	69.88	70.5037	64.6804	38.8325
At1g06790	13.712	34.7653	29.4624	4.41865	16.1274	19.3973	19.1889	13.1916	14.4964
At1g06840	42.4827	29.2622	27.9857	22.7238	96.0471	50.1165	25.8456	34.52	32.6031
At1g06870	11.6529	97.7129	56.1676	21.6418	10.4302	20.4856	25.9837	23.497	40.5655
At1g06890	31.9527	210.146	162.199	34.7617	109.721	70.2923	57.5182	57.84	82.7581
At1g06900	26.9013	55.0288	46.27	39.8902	34.0905	35.5806	34.378	101.501	22.3906
At1g06950	19.6545	138.285	191.986	169.534	21.9107	41.1741	153.286	94.3171	50.9685
At1g06960	53.1271	31.667	56.7769	47.0132	19.3649	22.9032	48.8733	61.0139	36.9473
At1g07020	38.5522	70.5266	62.2367	27.0768	69.374	28.791	35.2837	32.3489	54.7985
At1g07030	63.3761	47.249	30.7242	13.7204	20.5703	34.3226	36.8176	27.3767	26.7885
At1g07070	359.562	903.512	960.734	144.393	367.819	239.833	271.23	199.405	252.671
At1g07080	1304.74	833.402	358.57	168.026	152.662	160.509	180.304	221.512	193.636
At1g07110	78.1988	115.079	105.038	150.712	184.831	63.8584	111.602	152.42	58.3503
At1g07140	241.929	967.864	671.41	189.467	144.373	195.052	429.638	689.151	358.081
At1g07150	29.9771	30.1372	37.7271	29.4042	29.4208	21.3059	31.5612	31.9427	32.2516
At1g07210	86.7932	41.6965	64.1189	52.0396	21.6487	28.1896	55.0997	34.8114	42.8983
At1g07230	38.7425	20.4651	40.1295	16.722	18.9023	17.1272	51.02	53.6849	16.0013
At1g07240	34.4085	11.1427	20.4744	34.2919	35.4423	27.7397	29.5707	45.892	32.1287
At1g07280	3313.64	1986.42	1088.33	958.547	1663.24	1117.13	1110.43	698.929	553.918
At1g07310	81.0183	43.6493	30.195	4.86944	194.412	28.2033	24.1065	35.1985	116.272
At1g07320	540.363	867.283	1042.14	255.838	583.496	603.38	645.703	536.613	168.661
At1g07350	19.5286	13.0202	16.7947	20.6029	16.607	17.6631	21.4608	19.3539	15.9389
At1g07360	78.5805	65.4151	92.6451	38.9822	20.1473	39.1981	144.125	93.9235	45.8449
At1g07370	14.3399	25.0834	74.6995	39.7343	62.6808	41.2081	47.472	34.8735	23.6746
At1g07430	179.198	44.0888	34.941	47.5931	47.7257	50.836	26.1917	45.3092	28.0327
At1g07440	27.3924	49.558	120.868	50.1331	50.8933	36.0378	80.2146	77.3435	103.669
At1g07470	48.0601	12.8183	38.1274	24.2496	25.3872	15.6209	21.1596	26.5881	17.387
At1g07480	10.8384	13.0768	14.5763	5.02624	12.066	21.7327	12.5241	15.5068	26.8386
At1g07480	148.506	172.468	193.691	58.0333	79.7796	88.7187	92.3058	89.3878	69.1715
At1g07500	150.49	9.62141	26.8147	38.2955	270.24	56.7962	81.4507	233.533	140.809
At1g07510	118.676	33.9295	137.613	81.0471	23.7968	17.5374	454.555	357.244	68.7947
At1g07570	14.0355	23.7875	36.0457	58.0351	26.4918	36.3768	26.6422	78.3162	24.684
At1g07590	272.497	1446.49	2617.94	4882.91	2672.04	4087.92	4343.6	2414.05	3074.3
At1g07600	112.326	1158.68	135.882	3860.97	1555.55	5286.34	3136.44	1428.43	2281.17
At1g07610	216.733	1361.52	1455.39	1842.89	1755.34	1899.66	3894.24	2574.93	2547.95
At1g07620	595.153	2059.45	1110.97	979.102	934.218	309.262	337.194	131.193	358.772
At1g07650	65.9879	254.565	113.936	30.3562	95.0257	43.2233	65.2548	48.8053	46.1731
At1g07705	22.2988	34.1142	34.7303	5.93827	18.9428	16.4386	27.6507	20.918	16.2331
At1g07720	14.9443	22.5039	62.0849	20.4267	18.9353	67.3459	49.7935	110.025	58.5396
At1g07730	28.2924	17.3902	27.7708	24.135	69.403	27.2595	31.2735	31.2284	37.6986
At1g07750	70.8064	38.0196	58.8178	15.5238	85.0429	48.9651	53.5903	89.0686	65.0992
At1g07770	594.034	1546.11	1058.77	194.87	396.367	835.812	1181.73	1015.52	588.783
At1g07790	311.227	362.338	373.672	89.876	259.898	271.966	398.253	323.97	211.546
At1g07810	37.7083	41.2377	47.9654	45.7913	48.2036	27.2898	54.1868	71.5738	37.5606
At1g07820	326.696	487.804	899.401	164.266	342.976	238.153	455.523	492.884	484.626
At1g07890	70.896	1029.59	1437.53	395.663	316.044	1517.9	1245.5	1490.9	2137.42
At1g07910	18.4315	38.3371	31.9826	8.69938	12.3706	17.2983	25.0478	28.9933	10.7591
At1g07950	448.127	241.247	150.289	110.671	100.934	84.6669	83.1468	61.0934	112.495
At1g07960	142.129	230.851	149.268	4.52813	13.9603	56.5635	63.5526	39.069	39.1902
At1g07980	62.94	43.0837	47.4113	30.6864	21.5703	38.413	23.1583	35.6677	32.9888
At1g07990	67.1657	71.0829	30.6969	18.4854	25.8772	44.4135	29.2008	50.2317	31.924
At1g08000	185.589	138.202	258.816	150.308	50.6779	42.6481	197.015	275.127	177.312
At1g08040	148.912	145.233	150.828	21.2391	31.2771	53.6933	64.9159	50.9511	110.587
At1g08080	20.1579	28.4369	20.8106	33.8855	35.8665	52.3639	28.835	14.8658	14.4836
At1g08100	31.9033	46.6648	27.4144	24.8225	32.0467	58.9632	46.7261	52.9981	59.4416
At1g08120	234.085	93.7684	15.4492	19.733	63.3091	16.5489	42.6637	20.3073	74.4444
At1g08130	86.3283	90.0912	77.4825	7.34302	31.6883	73.244	31.0292	51.3714	122.684
At1g08170	304.907	68.032	20.998	29.049	73.1516	22.4466	22.1763	23.3424	31.9877
At1g08180	37.7468	23.2742	29.0599	24.2314	11.3828	22.2228	13.9647	31.7259	23.5682
At1g08200	105.866	507.967	766.723	202.719	93.6323	118.614	356.955	466.731	504.29
At1g08210	83.5224	168.291	127.887	31.1705	77.6699	48.8632	60.7235	46.6493	139.797
At1g08220	62.4531	98.658	44.9874	30.5459	25.9811	25.9039	20.475	43.1874	22.4309
At1g08250	22.1932	19.3868	25.3724	31.123	29.7665	25.9028	61.4776	38.5066	39.9625
At1g08270	59.5013	101.587	71.0067	18.4853	55.0329	56.2587	45.1614	106.289	75.5179
At1g08280	29.069	50.8233	34.1055	115.687	205.276	107.905	105.546	167.034	150.566
At1g08320	264.703	81.9001	97.1836	390.303	92.2601	32.8727	174.594	119.354	112.658
At1g08340	23.3725	14.7368	69.2599	56.8177	44.047	17.8515	18.4722	42.3088	25.6794
At1g08360	1605.78	1497.82	1391.51	287.555	396.802	408.024	783.728	552.382	823.898
At1g08370	154.238	155.836	121.308	53.2964	154.317	29.5592	54.1494	88.4213	153.511
At1g08380	13.3805	94.3796	139.093	1592.79	2988.55	6657.86	4186.72	6782.47	6790.28
At1g08420	114.436	163.239	255.486	32.8841	274.539	127.871	132.428	137.05	155.677
At1g08450	131.705	242.512	390.596	85.675	134.586	296.172	269.742	255.207	229.858
At1g08460	103.984	39.0095	48.8173	64.8483	27.2691	21.2879	42.586	52.0048	51.7689
At1g08470	17.0807	37.0616	72.2871	36.8577	37.7989	15.4752	55.295	41.5809	32.0667
At1g08490	101.914	164.015	115.802	59.937	30.0993	68.0669	113.257	97.6652	141.197
At1g08500	37.4251	113.301	33.5244	33.5906	19.8924	16.277	19.9383	23.4363	13.7502
At1g08520	20.5305	48.3539	230.636	31.8813	83.0725	115.068	156.616	148.908	265.688
At1g08530	14.5943	46.8961	72.843	16.8146	12.9013	14.9692	31.3384	25.7476	39.5387
At1g08540	208.887	69.3727	186.199	153.224	165.653	36.5593	123.005	205.659	144.418
At1g08550	29.198	22.0846	285.478	73.1632	72.1905	75.8318	108.291	113.693	122.988
At1g08570	218.843	70.7362	287.82	37.361	78.9772	90.7395	203.374	145.492	288.506
At1g08580	395.65	200.952	294.895	77.9465	125.031	127.274	251.8	319.919	123.698
At1g08610	71.077	44.9116	26.1979	4.52052	26.9901	21.0373	24.1243	15.6019	9.45341
At1g08620	30.5321	39.8162	32.8009	15.0485	17.0328	23.0229	25.6931	32.1741	13.5357
At1g08640	412.468	548.247	426.965	118.884	61.3969	100.098	218.87	227.214	408.724
At1g08650	103.119	314.357	166.774	37.7306	107.452	25.0572	66.2195	60.9635	186.964
At1g08700	136.228	179.81	79.9573	36.4729	15.6933	61.9988	121.743	139.467	174.08
At1g08750	62.0031	38.6793	108.485	15.0851	13.9758	23.8325	20.6023	24.1384	31.388
At1g08770	24.5908	29.8348	68.4926	15.5448	25.0302	42.2688	56.1155	33.865	60.4435
At1g08780	206.937	129.158	134.893	68.2127	71.1439	28.3709	46.3313	84.9428	86.4013
At1g08800	19.1261	18.0309	29.0216	39.5617	22.4577	22.248	28.9488	45.479	18.4631
At1g08820	49.5552	78.3576	29.71	9.21612	90.4801	18.9783	98.183	56.0021	70.0536
At1g08830	271.223	654.944	745.149	436.356	107.054	464.53	596.022	614.84	341.215
At1g08880	173.816	300.989	495.917	141.703	152.436	120.41	271.19	371.707	223.61
At1g08890	53.9002	49.9762	31.1322	10.5446	73.622	17.5134	34.668	33.9642	38.8894
At1g08910	142.101	173.09	58.1157	18.5441	35.6192	26.1924	51.4457	29.7575	28.2983
At1g08920	25.6456	35.5757	79.7182	27.0239	51.1258	121.895	46.3884	31.29	35.9932
At1g08930	127.515	142.767	140.28	24.2901	435.208	105.839	97.5666	277.834	377.059
At1g08940	26.6119	47.8914	42.7195	49.2558	98.1598	64.4042	81.9867	59.3279	59.4443
At1g08970	93.3756	115.312	100.889	61.3995	89.7609	67.5275	75.571	63.8654	69.1772
At1g08980	48.6603	15.4048	93.9468	16.7485	45.6052	35.8829	70.1226	96.4613	136.181
At1g09010	44.33	63.317	41.1729	25.0136	28.8421	43.0778	37.2175	37.9035	94.3754
At1g09020	56.5273	99.883	148.262	29.4197	64.7232	97.0066	44.01	37.0545	105.828
At1g09070	761.598	1052.51	398.777	450.738	432.376	578.602	731.973	1078.41	506.746
At1g09080	35.0719	16.5657	36.5367	412.044	46.2549	312.318	357.855	153.44	208.286
At1g09100	215.478	159.063	132.005	34.6975	105.439	49.0734	49.3971	38.0344	66.4766
At1g09130	152.55	159.973	242.799	33.5247	210.688	59.777	271.099	257.834	647.908
At1g09140	113.633	104.572	81.1282	23.3364	41.648	100.903	116.432	133.62	123.965
At1g09160	42.6911	84.6322	74.6265	40.6626	96.6247	17.9518	31.9908	41.3854	109.125
At1g09180	41.1045	74.3041	33.8681	59.108	52.0833	64.0662	26.8225	26.2998	24.4149
At1g09200	429.331	491.386	957.951	342.857	244.272	274.384	663.454	997.713	948.536
At1g09210	461.456	1892.22	1469.13	167.752	292.479	244.761	384.499	499.818	384.552
At1g09230	93.6445	88.7117	70.5809	27.2773	51.5338	41.0636	47.3035	36.206	40.9778
At1g09240	45.6507	82.3278	62.7271	20.4554	35.1658	16.7582	19.5094	14.8502	47.2026
At1g09250	14.4902	20.2991	61.9139	23.1415	66.5409	34.4801	56.7286	91.6718	51.942
At1g09310	56.0315	149.303	1618.59	584.684	641.085	1246.41	1594.35	2531.61	1583.98
At1g09330	78.5028	96.316	148.802	85.0867	35.4369	38.1715	100.755	193.511	128.94
At1g09340	26.2753	41.9799	1015.52	1282.04	1481.4	1567.12	1330.88	3214.15	1230.92
At1g09390	73.365	149.028	96.3983	52.7177	173.585	64.1454	76.2491	137.619	173.058
At1g09415	27.347	21.7854	103.587	30.5569	22.1874	26.2129	36.8543	64.2513	48.2726
At1g09420	57.6031	113.016	91.5456	14.2533	65.9958	9.06115	21.6317	30.7155	32.2504
At1g09430	135.606	281.448	190.388	60.3154	195.013	77.0197	123.045	193.156	299.746
At1g09440	16.5226	12.8665	17.8374	21.8699	61.1636	31.3068	33.2778	26.86	21.9602
At1g09480	112.104	45.5271	148.255	61.4777	72.7604	82.4895	127.355	76.022	86.9224
At1g09490	34.8031	26.7729	54.7078	19.0354	48.3661	60.0924	71.5696	91.8812	60.1952
At1g09530	43.985	71.9155	52.017	30.0315	17.5773	30.6647	24.1005	34.9669	37.4549
At1g09560	54.5966	180.147	313.195	127.667	99.1666	99.1352	407.826	622.842	358.006
At1g09570	1288.63	784.575	461.207	105.462	102.575	60.6748	87.7629	139.567	163.325
At1g09590	3580.21	7191.71	3353.73	1108.97	592.954	3062.79	2165.63	1865.17	1222.6
At1g09610	51.713	34.2369	38.9612	36.2029	130.563	34.2244	32.0969	29.9197	41.396
At1g09620	436.838	374.832	173.159	19.3556	129.809	34.0033	115.078	126.351	177.576
At1g09630	45.3327	108.134	75.5808	140.589	66.6554	21.675	69.4378	89.2499	96.6098
At1g09640	332.421	923.484	391.113	84.2816	90.7404	297.871	310.84	284.36	470.118
At1g09660	100.729	109.3	181.797	71.2324	65.3105	53.653	70.6039	74.9508	67.4821
At1g09660	125.15	79.8512	55.5335	46.8934	59.5989	64.118	87.0298	81.8607	55.7131
At1g09740	17.991	29.4458	88.6199	74.3942	43.0921	60.9774	138.428	150.146	157.552
At1g09750	24.4393	42.8782	85.6771	78.949	48.0335	141.095	200.156	131.484	131.589
At1g09760	350.075	216.696	262.505	66.0428	39.1543	110.955	144.423	203.782	344.683
At1g09780	113.492	827.358	765.083	179.45	397.915	306.651	433.582	568.974	892.918
At1g09830	87.252	127.158	84.6247	50.1099	45.5015	35.6105	72.4558	49.3212	43.1211
At1g09840	44.2539	51.9805	58.4061	69.1315	46.8279	70.1164	64.2765	62.6699	129.653
At1g09850	13.1292	26.0935	137.195	35.3921	41.5286	28.6708	82.9363	72.3024	56.9094
At1g09870	63.9688	69.7477	21.9944	40.7887	110.249	98.6783	79.669	142.595	172.039
At1g09920	70.5236	49.652	44.4493	65.046	41.7626	17.0645	77.7915	52.8807	75.0979
At1g09960	88.114	227.302	63.7123	23.5287	34.3853	35.1079	21.2875	19.984	51.7409
At1g09970	300.722	146.271	98.6367	131.755	109.13	92.7872	100.64	158.666	180.914
At1g10020	22.0304	51.2941	31.5976	23.7171	107.136	21.8707	33.7439	44.8622	35.3168
At1g10030	14.4163	89.3209	115.544	83.3771	53.3668	86.4907	41.2593	71.5759	176.761
At1g10070	127.431	6.89532	19.1273	22.7369	12.2364	68.6708	273.878	67.5515	34.908
At1g10130	317.298	362.148	438.996	33.8093	57.2968	51.0649	50.5602	112.247	81.6852
At1g10140	38.0145	22.0081	44.2708	63.0291	571.48	67.4266	102.974	99.1643	85.2523
At1g10170	139.39	60.904	41.4589	5.68886	30.1652	10.7542	23.4033	36.8099	14.9524
At1g10200	20.8304	119.882	261.574	102.344	36.7744	50.285	194.303	294.89	318.666
At1g10220	31.7727	69.7722	67.9331	40.0865	69.2479	66.0259	60.6636	56.2875	68.2811
At1g10230	90.5028	119.284	63.3819	30.5582	29.0518	17.3524	41.6578	40.9976	31.7552
At1g10270	709.215	273.912	163.436	61.7037	49.0307	31.9188	69.2115	63.9214	52.1969
At1g10290	66.9944	140.777	90.5734	18.0542	150.021	51.4672	92.398	105.323	124.649
At1g10300	186.101	59.2728	23.6367	31.3012	22.6726	23.9804	71.9401	47.4196	32.0233
At1g10310	108.755	62.1845	96.7727	38.2862	26.4387	39.0586	104.92	70.5752	58.0541
At1g10350	10.7412	13.6716	33.4837	53.5924	27.2195	16.9869	42.0009	51.9857	39.9518
At1g10360	22.2472	64.778	183.42	72.8001	88.3937	92.1293	104.414	195.02	294.378
At1g10370	51.1613	143.021	222.17	70.2591	73.1652	46.0166	206.145	183.659	148.479
At1g10380	17.2955	21.3362	55.5182	9.52238	76.2979	18.5276	42.2587	60.7841	40.9948
At1g10385	28.7507	22.3375	11.8874	13.8137	48.26	17.5805	28.4206	10.1747	17.9878
At1g10390	235.565	361.183	249.987	30.8461	61.6657	44.4118	70.2654	120.577	127.083
At1g10410	91.178	46.8991	172.303	27.5105	68.4177	81.3148	59.4493	93.9896	28.6857
At1g10430	87.5184	83.1218	80.2206	22.7547	46.3959	37.8223	51.4904	86.7548	136.497
At1g10455	58.661	179.058	80.2979	53.4291	59.1456	37.8966	34.065	39.1944	33.2968
At1g10470	29.1248	20.1328	63.275	39.4182	56.8461	66.2203	143.324	128.318	365.367
At1g10500	126.736	94.8246	108.868	100.275	102.862	95.6424	216.394	246.534	192.387
At1g10510	27.0219	50.927	47.4702	33.7533	19.6767	24.3971	35.5725	47.6646	45.5616
At1g10522	214.917	177.912	237.37	18.1121	24.2259	39.9585	102.652	92.5681	69.5439
At1g10530	173.894	153.405	51.2036	128.699	257.212	168.084	139.611	135.351	227.842
At1g10570	31.6431	12.1435	21.4872	6.59632	15.2079	17.1301	24.9845	12.4513	34.5207
At1g10590	146.906	576.008	244.289	92.2391	195.317	136.421	138.119	161.074	83.0802
At1g10600	48.1795	48.9011	142.04	36.5758	357.363	58.1377	35.4509	61.9724	83.5068
At1g10630	104.729	509.882	725.104	188.021	365.749	225.567	429.76	300.934	633.061
At1g10640	77.3111	121.094	92.872	29.4996	20.4567	9.76678	37.0949	41.6395	42.2907
At1g10670	39.7552	243.585	972.594	101.032	99.6527	242.751	701.149	332.626	368.46
At1g10680	25.2876	29.1091	11.133	35.4887	81.7753	36.2049	15.0342	56.1471	141.144
At1g10700	23.1555	29.1905	19.3948	25.49	43.9705	28.4685	45.7632	66.1193	47.0108
At1g10740	81.9767	193.299	101.145	128.892	33.7591	50.445	90.5525	84.2406	130.488
At1g10750	27.757	13.1454	30.0473	17.6489	41.8116	22.1339	26.5743	26.379	39.097
At1g10800	59.3802	87.6609	19.7907	48.9297	214.218	39.9521	104.016	96.6948	99.5615
At1g10810	23.6227	10.6717	10.9156	108.215	73.5306	26.889	35.0137	47.2389	14.958
At1g10830	52.3202	67.5625	140.404	29.2446	155.511	67.2754	105.202	141.449	134.762
At1g10840	140.21	500.973	301.508	66.6017	73.3418	111.166	119.561	93.881	117.325
At1g10840	295.55	457.831	318.775	93.6323	104.278	238.918	280.013	453.595	296.295
At1g10870	23.358	13.1001	44.4243	17.5724	11.7903	12.2425	30.7664	26.9723	15.8025
At1g10910	35.5734	22.2094	28.3229	39.2143	14.1045	18.9659	36.3037	32.5306	25.5937
At1g10930	15.917	14.6214	47.8284	22.1018	14.3536	15.6284	24.2165	22.0667	10.6423
At1g10940	148.21	113.608	261.758	89.3922	62.14	133.621	111.208	131.143	286.435
At1g10950	82.9135	335.702	225.395	37.4043	137.062	65.9646	109.246	124.166	122.464
At1g10960	142.325	913.262	770.085	1064.67	2064.42	904.947	1531.9	2091.78	2005.02
At1g10970	55.6739	357.643	371.539	85.9819	34.7176	33.7686	32.1188	33.8489	25.143
At1g10990	11.5523	29.4768	92.587	36.4817	383.262	43.8496	52.2882	49.8936	59.648
At1g11000	12.4372	23.6563	43.3714	36.7022	58.4676	67.3276	51.3721	37.0434	24.5046
At1g11020	52.6005	37.1812	39.6387	9.36109	35.3289	23.107	20.7656	25.7679	24.5172
At1g11060	64.4702	36.2864	53.9945	101.58	176.596	77.8927	38.6285	41.4653	56.452
At1g11070	79.8567	24.4253	64.2103	31.5932	51.6779	32.4812	25.9367	21.9178	20.2968
At1g11090	24.6283	28.4121	35.5173	26.0522	16.6581	21.5285	19.2393	21.0543	25.3741
At1g11100	26.0188	32.2551	18.2792	31.0945	31.087	27.5105	17.4242	26.711	28.2591
At1g11170	47.3952	13.8476	18.4507	4.53002	27.0478	12.7714	19.8871	18.5364	17.9878
At1g11180	73.3901	66.3093	113.41	21.8997	52.1928	19.4365	23.3427	19.9617	54.3814
At1g11260	222.149	451.016	347.184	597.754	1888.06	971.77	821.621	1043.87	1154.83
At1g11310	62.2263	116.998	94.524	49.0585	12.7234	118.885	103.057	132.61	197.176
At1g11330	127.718	49.3309	1366.97	57.4897	732.838	356.742	93.2618	142.73	133.258
At1g11340	54.7793	33.6011	42.5156	33.4639	258.31	47.8872	56.2021	128.65	114.128
At1g11350	16.01	14.5418	19.4912	12.758	32.4261	33.1598	64.1427	56.3508	72.5602
At1g11360	16.0757	42.7423	67.1849	51.2423	46.1631	73.1383	66.0352	61.7941	54.9506
At1g11400	83.4503	80.7854	76.5878	38.3747	42.8402	28.7695	55.4962	53.259	53.2146
At1g11400	87.0566	132.939	87.5594	278.329	51.1965	41.1339	94.3292	38.6013	35.1727
At1g11410	49.7629	24.5479	52.5188	22.4522	74.255	58.9437	24.2444	85.3167	45.5004
At1g11430	225.593	374.545	666.318	125.479	157.952	173.879	261.497	260.724	533.3
At1g11460	109.02	160.549	127.14	155.737	134.321	119.317	140.133	86.499	106.541
At1g11480	147.852	251.646	304.284	73.5742	86.7427	236.464	111.66	150.632	103.847
At1g11520	188.683	55.1655	141.209	37.1508	21.0696	44.9031	62.5132	40.3396	31.9317
At1g11530	100.684	21.7989	185.275	58.2109	31.6875	67.6601	149.431	201.762	169.884
At1g11570	142.531	163.637	55.328	162.762	136.396	54.6231	51.6614	120.971	90.416
At1g11580	36.4351	907.629	463.002	22.3159	89.4968	61.7184	133.03	123.929	131.234
At1g11600	13.3667	55.3338	142.028	13.4005	39.0093	25.2562	33.6003	42.2816	53.6258
At1g11630	46.8481	35.1364	50.8735	7.67012	36.3114	33.2269	20.8895	25.0174	24.3723
At1g11650	268.942	478.999	234.315	120.143	221.447	142.385	275.881	373.519	264.44
At1g11660	93.0162	79.8673	103.47	52.8021	58.9751	81.1595	63.677	46.9253	36.5103
At1g11670	38.0837	132.573	363.911	32.0875	29.2279	63.4022	56.8428	61.7687	58.4892
At1g11680	238.474	681.769	701.145	75.8168	178.751	160.953	211.944	203.859	191.475
At1g11720	15.795	26.468	19.5662	17.1121	19.2558	79.0228	36.7173	35.0129	26.5163
At1g11740	32.5832	19.3219	41.8782	75.2745	50.833	29.5846	48.4366	52.237	21.755
At1g11750	153.381	242.625	205.909	81.1998	175.694	49.0371	275.26	286.325	225.927
At1g11760	2590.39	177.854	70.0754	41.6253	54.9563	64.1542	58.4841	52.863	44.4852
At1g11780	43.9481	43.6324	98.861	23.2671	16.8249	16.4654	36.7781	22.6409	33.1884
At1g11790	12.0117	20.8538	82.3411	24.4882	55.5553	55.7678	34.6422	46.0817	60.092
At1g11800	26.0594	16.1923	15.7064	8.29175	32.0488	8.69234	17.0759	20.512	20.1596
At1g11820	53.1079	48.7192	128.253	73.3101	57.9473	38.0418	110.774	128.01	53.7243
At1g11840	378.216	375.565	126.357	28.4297	207.229	248.672	279.521	240.961	124.472
At1g11850	7337.68	7001.39	1664.85	2964.01	3932.31	1764.32	1509.46	3597.62	3077.01
At1g11860	114.989	572.084	1418.06	290.487	1641.38	1800.85	1478.03	2395.28	1390.82
At1g11870	35.2902	47.9473	14.0916	7.02527	43.5396	53.6006	38.6535	25.5632	25.426
At1g11890	76.1488	109.542	97.3132	79.3472	97.6313	22.9136	131.171	117.529	132.797
At1g11910	2171.78	1619.97	1411.75	223.209	592.345	945.597	1158.1	526.612	762.902
At1g11930	76.0962	137.531	274.87	49.8287	142.384	269.026	243.176	79.295	128.513
At1g12000	87.4885	242.763	582.91	85.8303	130.586	77.4851	228.229	316.399	285.001
At1g12040	620.747	694.116	741.423	152.984	663.845	216.97	141.157	141.253	119.792
At1g12080	19.2772	16.6703	140.999	195.041	119.037	203.267	168.645	216.492	135.262
At1g12090	610.142	973.195	1576.01	159.154	721.07	1157.33	1228.64	1057.1	1663.89
At1g12100	13.3746	59.1008	48.9826	424.517	908.016	308.066	628.867	560.579	333.569
At1g12110	44.96	78.737	115.394	35.8411	234.015	68.9842	131.759	183.78	304.638
At1g12120	101.453	107.778	65.4176	21.917	73.9803	16.9392	104.134	91.747	139.36
At1g12140	51.4837	44.7805	33.9415	19.5681	35.9714	37.2079	49.4035	50.0665	43.1249
At1g12150	11.0619	19.4283	25.7556	10.1457	8.50939	14.378	14.8539	27.3376	17.4827
At1g12220	3286.85	975.966	328.386	966.169	342.01	290.5	330.527	456.222	435.616
At1g12230	15.092	76.4874	184.263	66.6957	112.651	72.4504	158.056	123.802	232.667
At1g12240	12.1509	191.72	499.39	156.06	294.507	60.6094	102.315	226.651	300.382
At1g12250	14.3097	31.4181	156.817	41.4665	56.2052	94.5236	149.677	166.684	143.436
At1g12270	175.27	442.461	85.8301	68.2396	116.015	147.98	131.538	114.685	192.767
At1g12350	27.7718	21.1717	25.3202	23.253	50.8263	12.1508	32.1567	22.0463	18.6539
At1g12360	31.014	47.0609	53.3616	5.54176	60.2511	16.5568	73.023	58.1996	49.8086
At1g12380	39.5714	41.7141	49.0188	126.143	357.207	68.5271	63.7701	76.4017	70.7541
At1g12390	40.9605	46.2321	56.7213	23.496	58.2856	96.7511	33.9977	58.3795	47.7652
At1g12410	209.87	398.153	488.406	120.733	172.961	520.063	321.027	371.746	121.44
At1g12430	38.9561	28.1392	103.463	251.775	39.9354	83.1727	33.1574	124.648	178.682
At1g12450	14.2165	37.9081	66.6686	12.3609	16.9552	25.4456	21.6522	29.5687	36.1105
At1g12500	10.7051	29.671	27.379	7.76945	37.4683	43.1849	43.4749	63.2295	88.92
At1g12520	69.1677	105.168	32.0845	63.1546	46.5944	93.1313	79.9321	74.1731	75.2741
At1g12560	414.146	643.318	168.385	114.852	77.1044	26.6529	109.74	136.008	116.083
At1g12580	36.5185	20.663	39.7788	36.1017	64.4495	31.1704	41.1472	52.9044	32.1883
At1g12610	78.9909	65.1612	104.93	30.6875	21.1196	13.4967	23.9016	13.6876	18.7141
At1g12640	72.9718	90.3068	83.8282	58.6846	38.0361	48.4091	70.2403	62.9055	55.2038
At1g12710	86.0921	26.9677	31.1281	18.9597	34.2823	48.0266	45.2068	35.1869	45.4372
At1g12725	61.5039	178.051	103.061	64.732	123.257	80.5671	52.5	69.6332	55.2737
At1g12730	12.4104	8.94549	12.6444	7.62486	8.64017	15.9435	25.5948	18.8	17.0792
At1g12760	44.4388	102.063	63.0021	37.3811	45.126	61.8084	87.1196	122.689	127.701
At1g12770	84.6375	53.1983	110.296	26.0054	20.3841	26.8832	60.3253	77.1607	80.7068
At1g12780	53.9714	116.253	48.2597	104.918	115.228	65.1509	52.0167	56.8612	67.329
At1g12790	32.8542	29.685	37.8237	60.1567	69.4899	38.5946	73.8343	104.288	131.447
At1g12800	72.5484	161.216	340.768	63.5152	108.951	145.729	163.623	203.497	121.972
At1g12820	17.2508	30.9942	45.4307	9.19431	31.9637	30.2714	46.0845	59.6715	66.1775
At1g12830	33.9144	45.2256	15.8081	37.1678	55.5605	20.2209	22.7335	23.6453	20.0681
At1g12840	119.024	185.097	435.96	55.2889	130.609	53.1703	130.088	317.382	289.634
At1g12845	28.0436	39.4219	226.694	48.198	31.5583	17.9541	48.817	71.3644	74.5371
At1g12910	128.716	144.964	139.553	35.4223	151.832	20.0911	69.5325	79.8692	156.052
At1g12920	617.744	970.528	974.28	101.098	102.324	237.048	486.171	414.107	526.98
At1g12960	351.39	191.281	151.147	77.4174	67.922	50.1966	140.064	279.865	281.531
At1g12990	16.9296	19.0856	53.3299	8.18374	18.4707	47.9519	34.5867	37.011	42.9071
At1g13020	90.0588	63.7485	114.701	142.572	57.1748	107.51	150.472	116.047	70.411
At1g13060	588.747	274.5	288.77	71.5463	127.959	103.912	186.838	187.955	186.52
At1g13080	8.0322	40.6515	58.5197	66.489	75.5502	50.11	47.7716	40.2613	32.9558
At1g13160	150.5	186.779	129.595	33.841	78.1767	83.1831	54.6605	58.0486	58.1053
At1g13170	22.0115	108.432	129.134	15.856	24.9031	43.5917	25.5012	19.1059	16.5136
At1g13190	106.269	36.0403	47.4035	17.3504	11.6752	21.9244	41.0258	43.1218	24.1618
At1g13210	12.7007	34.2476	38.6501	48.1259	67.712	23.7793	45.86	86.9472	59.1889
At1g13220	12.4121	20.4586	83.312	279.169	36.8811	12.5025	51.773	87.2784	169.889
At1g13245	45.4502	20.5743	135.295	135.625	186.456	199.824	308.251	347.59	449.399
At1g13250	12.9623	12.5817	24.8422	9.57502	24.6959	21.1345	48.1079	36.049	22.9089
At1g13270	14.7906	94.3606	176.252	70.1289	20.1493	73.725	72.6097	66.6731	54.2055
At1g13280	20.2951	108.853	192.594	38.1629	80.2684	39.485	67.7489	53.8839	134.84
At1g13320	191.843	289.094	520.158	50.096	171.045	215.793	100.032	141.393	196.336
At1g13360	87.2921	49.4701	54.4918	30.6382	48.7742	34.0728	76.0973	118.593	85.5007
At1g13370	51.0724	290.303	369.411	503.981	111.23	358.256	376.035	439.282	443.669
At1g13380	34.1754	44.7273	74.6261	33.8721	25.1565	57.1576	92.397	82.6214	51.559
At1g13390	37.8985	20.694	18.9804	49.7959	9.33343	15.8868	59.0401	46.9339	9.0892
At1g13440	2562.83	2773.33	3025.1	482.509	1082.02	1904.89	4053.77	4563.69	4400.28
At1g13560	177.567	235.02	148.345	25.9129	121.499	68.6177	83.4077	47.0033	103.842
At1g13580	44.698	96.1466	98.9214	14.3657	46.4651	23.2922	32.517	20.5718	45.0582
At1g13640	41.5466	44.7346	21.72	28.7602	7.71509	57.3654	46.0313	51.2456	41.204
At1g13690	261.259	133.851	102.867	42.6808	72.2545	48.3345	87.1863	110.861	51.1561
At1g13710	11.686	12.0294	31.9504	7.60494	20.1602	27.1422	29.4211	17.324	17.6177
At1g13730	111.952	116.442	198.046	31.778	34.477	25.9729	34.1084	62.3877	23.1321
At1g13740	601.091	343.081	179.364	250.743	229.871	328.579	289.802	204.018	166.809
At1g13770	74.6562	57.1789	55.7381	5.87326	20.2376	38.0602	38.4012	33.4757	29.6721
At1g13780	22.2382	73.0458	68.0645	22.4015	40.226	50.4678	24.3183	28.013	31.5594
At1g13820	36.0113	13.2471	135.611	41.5667	95.6265	75.588	159.725	130.096	219.044
At1g13900	8.14186	21.7383	16.8354	15.1652	35.2073	21.7196	42.4441	44.3075	36.6
At1g13930	36.3386	136.735	1333.17	558.858	423.189	925.262	2099.09	2583.22	1369.18
At1g13940	18.1777	14.2558	30.4118	14.1781	26.2164	11.8107	19.1456	20.4599	17.7179
At1g13970	25.3558	13.1729	49.2245	20.327	38.8589	31.7196	16.8229	21.6652	13.4947
At1g13990	74.2212	48.3855	44.7376	6.80608	372.496	111.737	56.5719	51.6755	126.682
At1g14000	101.977	147.477	174.841	24.8236	81.9828	72.9065	126.469	142.726	130.54
At1g14010	54.9607	138.1	130.859	11.6835	42.7846	37.9475	49.856	70.6291	42.9756
At1g14020	21.3813	77.3445	45.0041	9.94702	70.123	19.8197	33.6062	23.2841	19.4935
At1g14030	28.8002	59.8589	180.541	28.4534	31.9271	28.6025	26.7964	39.6061	88.0012
At1g14120	7.43616	11.2634	85.2318	35.1713	28.4149	31.2377	124.862	91.0302	50.6683
At1g14140	31.5917	29.8061	53.1965	23.0644	23.5962	20.4019	34.8376	35.5799	35.6914
At1g14170	350.004	394.986	242.853	187.76	203.174	89.5328	132.211	209.261	204.993
At1g14210	20.2419	180.65	208.454	36.2235	89.1573	64.2907	110.695	119.776	107.394
At1g14230	23.3296	76.2499	55.3473	10.1787	16.959	16.3017	22.7379	21.2915	52.8584
At1g14270	29.2385	86.469	74.2742	52.7535	53.0745	94.1941	34.4003	90.8451	236.429
At1g14290	11.9014	32.1422	52.3449	22.5617	46.2945	48.8971	52.5247	35.8313	54.2993
At1g14310	12.46	28.4475	32.0394	14.2791	31.5096	39.1836	53.9702	36.0889	30.2187
At1g14320	4402.31	5121.65	2604.68	813.226	1312.56	2408.94	3114.42	2883.38	2773.03
At1g14345	15.0275	41.5773	321.471	114.474	283.109	336.363	799.289	141.643	53.0385
At1g14360	75.0393	466.623	191.371	5.84354	94.3464	123.267	95.0333	68.6872	187.845
At1g14370	35.4868	39.2722	55.8007	17.8739	21.1873	37.9016	45.355	48.1964	36.854
At1g14400	219.795	249.797	418.055	108.852	184.705	181.978	403.034	258.578	515.361
At1g14440	50.0808	89.2452	135.863	22.9688	34.9403	23.464	14.9066	38.5101	20.6511
At1g14450	268.984	779.117	1831.54	521.37	314.556	697.991	728.429	1182.95	584.323
At1g14490	101.705	75.6788	41.8754	11.8571	76.1334	31.9895	67.09	42.7759	35.3095
At1g14510	325.638	108.908	120.084	39.9092	24.3118	33.2788	94.7446	70.177	72.0562
At1g14540	5.81041	15.9513	27.2981	8.74423	18.2658	97.6715	27.8349	33.519	24.2099
At1g14550	30.1749	11.9968	4.60976	51.5695	25.1258	155.98	17.5475	7.90683	34.3916
At1g14560	476.052	513.016	139.571	146.846	248.676	262.537	285.989	276.7	318.195
At1g14570	106.949	177.378	138.113	56.3977	69.9249	170.233	86.7929	95.6928	151.422
At1g14580	69.6739	37.8945	30.6591	7.44085	36.2174	30.3635	42.5876	43.8653	24.8947
At1g14610	114.388	178.052	171.235	66.262	264.752	123.345	47.916	181.757	93.5558
At1g14620	133.161	282.742	215.498	30.7127	40.9758	108.026	98.3615	94.4341	151.38
At1g14650	341.973	794.599	276.793	55.9442	100.521	75.5887	126.136	99.8103	98.9023
At1g14670	51.4264	341.341	494.694	47.0354	83.7558	365.318	45.7399	150.037	123.198
At1g14685	131.837	135.18	119.848	41.4437	97.6245	32.4491	74.133	59.7792	70.7739
At1g14687	14.2559	29.5818	19.926	39.4081	60.6481	14.1624	18.2394	17.1792	18.1166
At1g14690	38.5777	51.9986	51.973	32.3834	37.2502	45.2276	47.2256	35.8613	32.1389
At1g14700	11.9916	10.5978	138.799	48.5413	39.9562	98.1824	59.7346	46.8796	91.4452
At1g14710	47.4902	195.497	202.079	17.2854	34.6943	74.9222	64.255	82.4819	54.9593
At1g14720	87.5855	65.911	80.5711	24.3247	96.264	60.117	163.544	191.056	192.814
At1g14730	33.4041	75.1979	26.3011	30.4627	34.2055	44.0365	38.2675	44.6454	62.1918
At1g14740	48.9867	47.9923	55.6126	38.5261	28.6026	62.3803	60.6263	64.5244	43.9955
At1g14760	44.5755	11.9304	4.64062	25.1938	28.5032	14.7128	10.5836	9.7769	13.8474
At1g14810	280.846	585.959	463.421	32.146	193.825	127.345	104.797	62.5839	187.323
At1g14840	14.4649	25.7234	47.058	11.1294	37.4468	25.7143	26.9989	37	28.4331
At1g14870	48.5845	195.094	406.411	64.949	122.653	340.427	501.88	246.553	151.286
At1g14880	26.6145	19.9534	14.0483	10.0752	65.7056	93.3112	43.9212	45.8931	51.6126
At1g14890	21.4483	16.0871	21.296	58.7471	36.454	38.4246	49.2489	70.0311	70.0454
At1g14900	1066.37	1448.45	257.508	275.139	690.349	616.024	711.761	711.244	602.765
At1g14910	155.803	109.569	82.1893	26.1745	42.1549	76.4153	103.82	108.927	155.032
At1g14920	347.671	214.76	72.0699	37.8028	18.1541	104.257	73.459	113.751	106.904
At1g14930	1140.56	109.311	53.9379	117.075	64.0176	24.6547	79.0332	93.7589	58.11
At1g14980	637.109	745.139	546.807	243.562	114.968	175.489	414.609	600.167	384
At1g14990	41.4683	52.5883	36.6627	6.5309	6.56873	33.664	53.1987	33.9501	82.9862
At1g15010	28.065	64.5336	453.946	245.744	1508.91	131.522	78.5469	82.0128	67.1878
At1g15030	16.4188	33.7832	97.8662	20.699	19.3038	17.5505	30.4717	53.7094	21.0634
At1g15080	13.667	33.8144	17.2144	76.1477	63.4912	42.7143	23.2614	25.6296	30.7312
At1g15100	542.772	175.695	241.413	115.414	277.901	329.607	312.976	436.068	288.598
At1g15130	69.3344	17.7763	25.2636	12.3512	6.23494	39.212	35.2574	47.1188	32.1913
At1g15140	33.0427	164.902	339.21	315.514	94.2988	265.131	258.215	171.3	109.904
At1g15150	13.9386	37.0833	8.2219	27.1896	28.1313	17.546	18.8112	22.2444	22.0129
At1g15160	91.3755	81.5265	26.088	12.6633	10.6713	39.3915	42.2056	45.2226	45.9593
At1g15180	404.081	110.243	67.0249	31.0826	52.8354	55.9426	93.1723	124.124	130.569
At1g15190	16.6001	141.798	1088.88	145.254	503.82	845.847	390.263	445.866	469.762
At1g15220	45.8689	28.0273	20.3724	6.02886	24.3253	17.5085	22.1235	23.1798	23.399
At1g15230	183.281	96.0628	36.4557	16.4766	47.6426	51.8839	32.9434	37.2159	38.4731
At1g15260	13.9652	24.4474	67.5949	29.1769	91.1927	38.9611	103.311	103.883	49.0294
At1g15270	460.506	435.322	437.83	321.958	232.363	148.772	645.071	726.972	608.663
At1g15280	254.099	57.9425	76.3247	18.8772	15.3624	76.0101	94.3039	83.6295	148.567
At1g15290	36.1556	27.1025	43.8326	75.7453	34.93	31.4989	58.4636	69.5402	68.2298
At1g15310	27.962	55.8432	43.8832	46.8901	24.8379	35.9966	45.0656	23.7294	48.6644
At1g15320	34.6914	27.2275	24.6054	28.2439	80.7595	15.6144	27.8272	44.5336	47.5373
At1g15340	210.574	202.161	167.009	38.8827	111.384	39.412	139.145	189.428	299.612
At1g15350	121.226	61.3004	58.0056	25.5091	39.6673	75.6132	60.3675	44.0685	46.6566
At1g15370	41.8339	131.264	354.638	124.338	52.6459	45.8588	94.9701	101.228	188.595
At1g15380	116.042	26.835	37.7671	46.0015	137.222	54.7618	162.664	183.089	155.693
At1g15390	77.5368	166.722	80.2838	38.4991	65.9061	34.7753	109.092	90.6294	110.471
At1g15400	93.809	68.7094	88.5641	154.317	99.0508	79.4645	111.544	123.55	62.9029
At1g15410	40.5081	59.6421	29.9594	13.8288	48.6446	16.3017	25.0082	46.0624	53.2574
At1g15430	38.5807	33.7441	29.1692	35.7734	43.8289	30.2608	17.9454	19.3738	15.232
At1g15440	396.802	243.807	51.7256	9.55043	70.0258	16.5831	61.0918	51.4283	64.8875
At1g15470	16.9907	17.3221	25.0986	17.1483	14.7462	27.0313	32.5352	20.5796	31.5544
At1g15490	336.697	193.385	111.506	58.6954	130.438	141.836	110.27	110.069	139.288
At1g15500	1072.2	1759.03	784.12	169.63	402.866	671.866	378.117	395.018	350.763
At1g15530	63.7091	50.6037	48.2747	29.4108	32.9075	35.2717	26.3506	68.4563	50.6948
At1g15570	7.32176	22.9339	42.9893	4.31084	26.9357	16.8126	15.3234	18.6575	52.1305
At1g15580	12.3807	56.3191	79.4698	38.3793	162.034	61.1133	55.5915	136.146	95.4297
At1g15660	29.4182	37.0578	26.4289	19.2963	33.5891	17.3282	18.0836	19.8355	20.6948
At1g15690	1281.99	1995.14	1529.39	205.304	479.34	499.041	434.215	705.216	245.894
At1g15700	57.1477	37.8113	43.6473	29.0589	37.7481	19.1022	23.8342	22.1662	20.4223
At1g15730	33.0662	47.2977	176.05	55.8868	31.7652	34.9472	76.6927	104.163	130.981
At1g15750	222.758	146.992	146.43	106.444	69.1607	175.259	148.767	200.183	239.193
At1g15760	143.13	97.3331	164.063	84.0818	55.1357	42.2851	64.387	49.177	40.1472
At1g15780	52.9355	23.1729	19.5559	26.903	19.0374	25.2484	32.2898	39.8547	41.8313
At1g15800	12.6568	22.2085	10.281	4.95238	85.3858	37.3807	31.3335	35.2849	19.1202
At1g15810	17.6436	46.1921	18.9982	11.4258	43.725	40.8348	25.4402	19.7797	23.1779
At1g15820	12.8659	174.37	2882.31	1653.33	1816.05	3668.56	5660.59	6741.01	1874.32
At1g15830	677.213	195.481	327.406	293.986	221.197	189.038	128.577	276.423	134.904
At1g15860	129.478	111.885	122.454	45.945	23.7074	75.5061	64.1704	54.2196	78.8457
At1g15880	31.3627	95.0109	65.5622	25.6813	50.4159	271.922	45.157	31.5283	54.3518
At1g15910	15.3737	11.9036	28.0564	53.8616	14.2179	18.289	23.8506	49.4934	26.7364
At1g15930	33.3448	449.32	479.413	305.984	508.868	611.386	242.753	317.936	457.342
At1g15940	193.645	169.407	212.673	23.1668	76.7953	39.888	88.2287	92.7088	42.4158
At1g15950	240.045	311.359	448.678	185.842	133.874	260.433	379.442	376.65	492.188
At1g15960	66.0088	96.6012	77.8	33.0661	84.7343	228.323	95.4654	95.9668	115.974
At1g15980	64.3962	21.735	286.725	100.887	127.849	139.764	314.913	383.183	256.424
At1g16000	14.0084	67.8915	37.965	19.3243	56.5205	55.5149	23.64	32.2553	27.8853
At1g16010	90.2149	96.4754	88.4446	11.9511	24.9427	42.1764	52.329	47.1753	90.4613
At1g16030	350.04	60.1976	31.322	57.0963	80.0854	36.5899	53.3553	99.3792	44.8333
At1g16080	21.2049	27.5968	215.998	72.3506	136.258	172.658	277.004	262.835	240.798
At1g16170	41.0246	72.5938	66.3159	41.3536	58.6855	29.7125	115.02	52.8801	75.3374
At1g16180	176.168	128.307	153.469	33.3103	83.277	145.773	169.743	242.709	212.68
At1g16210	93.871	106.501	96.3859	57.0047	37.2156	65.4563	128.149	82.2709	86.6563
At1g16240	223.956	135.985	188.706	75.874	52.3208	275.171	182.876	179.546	264.682
At1g16250	22.139	29.5637	28.229	67.0968	19.3007	27.2351	16.0844	15.7013	28.0462
At1g16270	230.338	78.001	91.3406	44.8878	16.678	20.4959	43.2584	80.231	82.9054
At1g16310	23.5929	89.7493	37.2535	44.5012	101.479	42.2925	43.4048	43.1362	51.2534
At1g16320	49.483	53.9178	258.318	17.8786	44.3638	304.162	108.497	41.8709	77.6763
At1g16350	202.447	114.969	125.408	61.516	65.7004	17.9365	78.516	83.9597	78.2343
At1g16390	24.1307	87.7345	436.635	33.5502	334.706	147.699	120.031	96.5811	147.018
At1g16430	870.553	120.268	366.019	81.1452	70.2505	74.4334	69.8726	85.2279	32.0971
At1g16460	70.456	85.8447	64.4074	55.4113	22.225	71.0238	81.7592	65.2964	93.6685
At1g16470	644.062	436.338	260.45	51.133	62.5775	54.2023	134.166	103.409	149.794
At1g16500	26.4826	22.0691	28.4259	24.392	39.7092	19.9098	30.0231	20.0725	20.7993
At1g16510	315.156	1078.76	407.114	81.8713	300.163	104.728	90.2691	235.913	265.698
At1g16560	22.7837	71.8601	81.724	32.7809	38.5556	74.2746	42.7969	50.2385	73.2961
At1g16570	14.021	25.8125	18.3372	10.927	6.23494	19.2096	41.1253	15.4557	27.2075
At1g16610	170.156	33.4895	52.2127	17.09	59.1039	8.57506	25.5512	34.651	17.4005
At1g16680	18.0525	24.5688	13.2411	13.7689	59.3725	35.8948	13.5309	11.9679	14.4046
At1g16690	131.832	129.328	620.955	241.15	1708.17	362.605	104.279	222.112	180.716
At1g16720	28.6797	38.2682	188.885	24.6045	61.0693	30.1044	192.446	335.343	226.201
At1g16730	79.4349	44.5088	17.8714	26.9205	41.8385	18.5612	25.6459	24.8298	28.8327
At1g16740	449.84	266.896	168.861	46.3194	66.2712	77.4236	111.751	99.4642	83.2652
At1g16780	59.0193	82.1578	119.622	14.8374	68.69	33.7651	34.7077	33.6399	44.1731
At1g16810	195.387	59.1062	129.477	153.792	48.5795	72.4583	148.735	148.511	101.193
At1g16840	46.2355	15.551	27.6345	17.6646	22.315	24.3528	41.3368	48.8763	58.6495
At1g16860	9.08762	34.2015	79.8925	10.6463	51.7834	27.1135	16.6806	36.1767	35.6285
At1g16870	118.482	160.084	150.478	36.981	66.0702	35.8225	58.4709	89.124	49.2938
At1g16880	14.5207	100.18	407.616	228.379	297.103	324.047	521.932	612.616	362.546
At1g16910	175.485	110.617	277.573	52.776	440.442	140.246	86.6578	136.564	83.277
At1g16920	61.8165	450.263	731.986	60.1558	37.0068	163.195	219.476	177.145	121.251
At1g16970	39.2488	41.747	27.0762	29.215	46.9125	15.1555	26.9488	24.6898	15.9389
At1g17020	117.149	648.902	193.209	4.92306	21.1502	18.6705	21.1611	12.7582	13.4504
At1g17050	12.7983	32.3822	33.6285	15.4696	40.314	50.0165	58.0856	49.987	52.6541
At1g17060	13.5372	19.3385	60.539	21.6381	33.8379	13.1741	24.5993	11.4193	12.2417
At1g17080	58.3385	32.1996	51.4479	55.9146	67.8642	55.0542	63.7001	121.875	55.993
At1g17130	382.136	117.923	228.459	61.0451	36.7235	35.9296	63.3708	53.7189	49.3722
At1g17145	43.3562	39.9568	30.3996	35.1941	39.3979	29.4298	17.9857	12.6396	53.6271
At1g17160	40.7497	84.3615	103.074	26.5192	19.8341	29.6787	52.8273	36.7598	29.9253
At1g17180	37.4167	73.7599	191.637	30.7954	81.815	89.3086	169.828	151.589	84.1478
At1g17190	151.539	77.091	296.337	157.371	262.929	229.47	228.859	163.924	192.431
At1g17200	109.805	243.478	309.638	201.633	113.403	52.5409	126.718	114.785	170.257
At1g17210	87.8428	173.388	82.328	57.2311	56.2589	43.6317	77.8951	96.2553	69.728
At1g17220	26.5428	67.945	198.316	192.632	63.3605	153.478	259.656	267.094	169.114
At1g17270	14.0558	30.727	23.2151	6.7331	33.1456	10.1522	8.52235	10.4053	18.6193
At1g17280	42.068	24.0905	45.7864	34.3557	47.8262	55.1831	91.1887	44.931	46.8598
At1g17290	469.041	657.157	583.268	79.4803	82.1929	127.951	188.793	195.269	91.4979
At1g17330	132.099	124.166	99.8658	27.1696	83.7102	54.9996	57.1511	68.7559	73.9332
At1g17350	101.205	77.5095	164.255	32.2026	69.1669	48.204	57.362	43.522	47.939
At1g17370	221.211	260.095	126.822	49.1606	132.578	112.921	64.9238	104.138	90.3218
At1g17380	22.8584	20.2989	12.5621	21.5768	60.2664	25.7235	15.7001	15.3404	21.2132
At1g17390	11.8619	11.8791	12.6988	34.4472	25.2225	25.363	5.76777	11.725	19.2508
At1g17410	45.4325	105.118	56.3024	92.9661	165.501	190.409	75.1468	109.404	65.9439
At1g17430	102.224	51.487	168.145	60.2324	299.917	142.778	219.045	223.017	198.421
At1g17470	153.8	125.889	142.768	14.3536	60.0333	66.381	78.4303	86.6498	133.994
At1g17490	47.6922	45.1591	67.2522	42.129	36.0728	32.0441	28.9603	34.3507	41.62
At1g17500	5.68091	30.2554	64.5643	22.9011	20.2446	30.481	41.9397	22.108	23.3314
At1g17510	29.9658	31.6934	35.3466	27.0338	32.1074	12.36	50.651	35.2969	29.5742
At1g17530	145.061	126.266	64.567	4.31084	56.7488	39.0585	45.6053	29.1585	142.246
At1g17640	527.127	1147.08	974.225	149.387	302.544	367.402	510.398	695.065	487.438
At1g17650	41.6912	88.2738	145.469	79.6309	110.968	53.3073	146.059	171.719	94.7439
At1g17720	109.172	92.4611	174.312	45.8405	45.3319	83.0346	111.831	117.217	36.553
At1g17730	37.9336	43.6709	534.236	18.8535	30.7583	73.5287	59.4378	47.4473	50.7822
At1g17745	9.07142	16.7229	42.8783	50.371	22.6697	18.9392	25.7639	38.2649	22.3891
At1g17745	10.4614	11.3401	33.8275	62.3581	25.2891	23.0752	29.2322	53.7655	41.8436
At1g17745	10.9526	10.3274	14.9242	29.0656	9.93046	16.3017	12.8262	26.4905	24.91
At1g17745	11.0819	24.7187	11.017	12.5029	8.57295	34.3258	24.0492	23.04	16.2708
At1g17745	19.7054	21.8488	24.9963	40.0317	11.9015	27.7194	17.0845	39.0185	38.0389
At1g17745	25.3991	13.0072	34.1714	70.2367	28.5029	19.098	26.4872	36.529	34.0402
At1g17745	41.527	30.3772	40.3943	19.4688	41.3303	42.8636	17.725	48.3935	46.7176
At1g17760	35.4962	21.941	26.5676	24.2611	28.0725	21.9746	29.527	21.8857	13.0944
At1g17810	1648.34	19.2693	36.0539	156.952	149.427	86.3822	58.2625	48.9101	69.6911
At1g17840	161.219	268.268	144.627	73.8527	20.0734	84.555	91.9318	123.525	254.253
At1g17850	15.2979	68.948	56.9734	50.3983	51.9965	27.1983	34.1666	23.6804	21.776
At1g17860	91.1332	72.6506	502.714	195.883	183.168	252.245	383.28	349.312	197.708
At1g17880	1284.75	1483.57	1144.94	221.141	743.428	418.078	686.866	767.439	606.819
At1g17930	79.942	28.4515	28.8236	19.9908	23.0562	29.6809	18.2718	22.889	22.3843
At1g17940	14.2465	6.38645	17.7708	7.72222	19.1232	16.3017	24.4143	23.451	22.3093
At1g17990	35.7991	53.5753	451.706	34.8177	132.584	116.154	103.597	98.7787	255.544
At1g18000	17.2824	46.7192	68.706	5.08209	115.431	46.7371	60.5417	60.2265	88.3395
At1g18060	19.1621	35.7502	169.004	88.4582	471.312	329.816	268.664	252.895	286.624
At1g18070	333.455	327.106	186.361	41.2981	62.2712	45.1274	195.826	179.068	194.858
At1g18080	1762.46	2110.1	826.63	146.141	232.383	257.153	677.834	1094.65	604.839
At1g18140	116.196	115.652	114.04	74.8694	114.321	55.7352	55.0585	127.067	89.2532
At1g18150	34.6269	42.3197	50.6344	23.8908	52.5035	42.1479	62.7136	55.2371	40.807
At1g18160	88.9177	74.6908	71.1082	288.734	49.1232	31.5981	37.0775	69.3283	160.986
At1g18170	33.2524	23.2856	76.4527	30.758	74.0789	63.9183	109.818	111.575	131.771
At1g18190	10.9984	12.0473	23.7271	13.6959	29.4485	18.1334	15.8174	17.2248	20.683
At1g18210	83.3569	120.934	47.4735	57.932	118.197	77.1291	43.775	63.7419	53.9302
At1g18250	6.38078	34.3931	62.4608	21.4722	51.0944	41.6705	25.73	69.6499	63.9454
At1g18260	57.7068	39.1287	79.4408	45.0936	64.8817	120.857	67.332	78.0679	88.2808
At1g18270	31.7575	32.887	105.273	17.9598	116.796	57.4672	73.4987	77.3858	79.1229
At1g18310	18.0376	12.2221	19.3812	6.41323	45.2104	59.2319	18.266	18.3701	20.4274
At1g18330	238.323	113.042	216.462	177.223	71.9647	107.418	311.305	209.52	323.513
At1g18370	12.6784	16.6206	82.4532	13.6851	53.0916	22.5769	43.6268	44.6091	20.3969
At1g18440	68.8465	54.7638	61.0381	20.993	46.8188	23.513	62.1107	40.599	36.932
At1g18450	199.72	213.473	100.877	56.8349	35.2793	34.4163	50.0676	38.0156	39.8522
At1g18460	26.6881	28.7093	40.8793	111.894	55.9001	51.825	23.8133	18.2762	29.2442
At1g18490	111.615	48.6006	56.2662	22.5831	28.9945	24.0874	36.5608	53.0355	43.8173
At1g18500	34.0365	87.5563	83.8363	93.5825	44.3512	54.4448	53.529	59.8285	43.0491
At1g18540	1102.7	788.75	899.105	344.301	325.602	520.767	842.153	1423.44	598.109
At1g18580	12.7411	34.4289	46.9678	27.303	21.315	21.4187	17.9005	16.7158	18.7912
At1g18600	12.1393	47.471	27.5481	16.5893	13.1202	24.9371	30.7684	35.489	47.8719
At1g18640	15.489	23.2076	75.7756	16.4956	23.9004	21.1841	82.7663	72.8738	43.4767
At1g18650	13.8204	66.3695	240.542	98.0139	68.5728	30.5183	56.1407	72.0258	58.8564
At1g18660	39.0268	51.4119	203.038	5.10265	43.1234	75.4935	97.6547	61.0604	32.9055
At1g18700	71.019	87.0649	79.1719	67.4958	61.9598	17.1084	53.1594	91.6551	46.6986
At1g18720	181.877	157.163	452.505	89.0261	46.428	98.1492	194.407	167.902	255.646
At1g18740	55.3323	21.3471	153.66	29.9131	16.3941	28.1728	26.4398	85.7087	159.86
At1g18800	636.869	116.25	187.491	68.4177	28.7159	40.2885	107.103	103.645	66.4897
At1g18830	10.3764	12.3606	1035.28	832.857	836.967	468.101	1292.74	2626.03	2097.24
At1g18840	16.988	74.6577	65.2239	15.8449	17.5474	33.5648	37.8237	42.3384	26.8845
At1g18850	186.072	99.4579	42.8196	5.47865	21.3952	46.6368	34.1335	30.6293	17.8988
At1g18890	77.3221	71.5709	198.124	77.5066	131.336	68.1614	45.5487	123.919	74.6435
At1g18900	106.669	35.1462	29.5331	25.0159	51.1756	26.3896	321.486	36.906	35.0861
At1g19000	66.485	64.8025	43.2534	42.5149	295.539	82.3153	121.166	234.35	225.415
At1g19050	13.4157	9.8614	26.2633	10.7171	19.8707	53.6095	59.9381	67.3152	39.4398
At1g19080	23.6403	13.7536	35.9202	7.29963	20.4659	17.9527	31.5594	24.7327	72.1121
At1g19100	82.2759	242.201	37.6122	26.0599	128.778	77.8559	40.9044	31.7233	49.9172
At1g19120	123.432	101.843	124.539	8.23797	102.022	84.8288	54.2092	47.6897	39.8275
At1g19130	33.0078	37.6772	115.284	69.0225	13.4437	34.4651	54.0863	72.1667	88.7722
At1g19140	120.33	206.732	112.499	47.2448	58.7923	96.118	44.5763	48.9782	109.903
At1g19180	43.7924	30.3754	36.0897	50.6957	53.7448	32.9474	110.796	43.7039	59.9482
At1g19190	115.761	307.516	270.139	142.873	243.66	273.343	174.676	353.477	303.606
At1g19210	21.8797	15.8164	9.57839	30.0057	17.6753	66.1906	19.2176	21.8269	13.821
At1g19310	22.9615	19.4914	18.0899	82.3205	13.4214	27.008	31.2005	27.3758	38.9705
At1g19360	81.9054	90.1361	87.4912	70.7704	105.947	30.588	58.6291	46.9755	64.8429
At1g19370	43.141	41.9373	52.567	6.94739	37.7264	29.8028	35.3249	33.3939	34.8884
At1g19380	14.2703	66.3954	77.0547	51.6262	24.996	52.0433	79.4902	82.3328	82.1712
At1g19400	48.5205	18.8618	32.7129	17.1244	48.8408	47.0823	56.5147	73.8749	22.7053
At1g19440	15.8854	59.3935	51.886	16.9319	9.52799	45.7786	64.7329	24.6882	18.12
At1g19450	77.412	129.217	284.529	156.63	119.633	137.689	241.469	216.694	111.65
At1g19485	31.1012	18.1947	21.908	8.64573	19.3972	24.8804	44.7704	43.1018	23.0932
At1g19525	192.723	209.698	94.5802	61.1249	25.0302	37.2236	34.0328	36.8139	38.0113
At1g19530	512.151	75.2188	37.6632	11.8702	32.14	92.9171	56.7208	61.706	39.3961
At1g19570	121.968	183.754	458.854	60.1076	163.397	43.4001	363.82	417.738	626.218
At1g19580	98.103	106.588	81.1425	8.5083	99.2679	17.838	34.2547	43.7071	41.8135
At1g19600	431.989	221.141	130.102	38.6802	48.8115	111.208	107.51	139.721	170.955
At1g19610	20.7227	11.6696	14.4658	17.1789	32.5894	73.984	43.263	90.5988	68.0857
At1g19660	109.237	58.6409	49.7783	85.9066	74.0371	148.798	309.282	342.924	343.968
At1g19680	29.7534	66.062	40.6513	24.1823	22.855	78.6219	46.7574	74.4915	42.7231
At1g19690	30.3572	18.0776	45.6864	28.7327	73.2773	15.3877	30.6013	57.2229	26.7976
At1g19700	32.4714	15.5416	47.419	5.89059	40.0371	40.9254	44.7545	57.216	40.4499
At1g19710	11.4749	24.0138	18.1822	31.8315	25.1374	24.0835	32.3884	20.0042	20.3815
At1g19720	16.7477	19.2582	54.6557	38.6258	41.0714	18.4164	46.3404	57.4649	61.547
At1g19740	46.3009	36.4149	52.319	42.5587	78.3884	48.1607	115.592	156.777	234.424
At1g19770	89.0997	33.4972	67.2711	24.9086	132.084	36.558	50.4055	99.9488	168.174
At1g19800	44.542	112.03	168.922	37.5537	104.329	112.282	88.8151	78.6868	464.207
At1g19835	12.378	44.743	79.8185	5.26953	61.3025	21.9261	26.3944	48.3475	34.0596
At1g19850	39.1733	27.9153	48.8016	6.07652	61.8655	42.5531	34.0895	24.4609	23.0769
At1g19860	40.4355	34.2139	27.1001	30.2586	32.8209	20.5252	17.8513	16.1965	16.9929
At1g19870	49.3355	96.9305	87.8643	35.5479	74.2115	34.6077	48.2684	35.5433	51.4557
At1g19880	147.7	67.4275	97.3884	111.858	33.1257	19.0946	72.9981	113.02	44.9939
At1g19890	402.081	165.744	340.131	234.042	264.279	166.148	239.066	229.492	325.714
At1g19910	269.778	494.683	963.404	524.908	525.962	677.593	1509.94	1653.56	1111.8
At1g19920	31.9164	81.0986	135.263	36.7877	36.7229	38.2503	92.2038	117.503	116.243
At1g19940	14.2576	34.6854	89.9277	73.2803	33.0396	36.914	46.0277	39.3521	26.6558
At1g19950	47.8992	34.6578	97.3005	10.6685	55.4862	35.7123	35.2408	33.2325	69.7798
At1g20010	604.755	891.651	1124.88	441.235	246.786	267.792	449.825	675.001	622.864
At1g20050	53.7422	349.743	121.104	54.4628	71.8858	59.1293	151.51	160.921	158.001
At1g20090	299.897	661.528	599.127	80.8232	463.764	130.864	103.044	125.92	494.359
At1g20100	238.615	198.075	182.621	51.5046	71.2536	65.9733	99.4223	122.079	78.2086
At1g20140	153.234	80.0843	66.4752	30.922	23.6949	34.2151	57.8967	43.2769	44.4083
At1g20190	80.2148	758.156	121.704	135.471	238.648	532.087	199.298	402.655	275.737
At1g20200	297.111	71.5986	108.735	105.209	27.4444	41.5228	84.9812	81.0266	44.7892
At1g20220	230.302	160.375	178.596	32.5438	33.4016	68.8241	147.327	145.255	124.881
At1g20240	20.4725	17.1037	13.4202	37.6398	58.1127	38.1431	19.2693	24.6937	35.5734
At1g20260	42.4411	258.008	350.49	247.121	89.9374	418.279	349.394	348.138	319.049
At1g20330	616.868	337.297	364.892	78.1223	247.796	268.686	280.513	249.943	346.148
At1g20340	13.9971	598.713	501.319	4015.96	1270.83	1193.54	3210.3	7902.87	6590.05
At1g20370	37.4034	17.9554	19.2286	23.3169	12.3042	10.7372	35.6795	30.6824	22.3443
At1g20410	203.133	39.968	44.8404	56.2392	49.9826	27.0652	88.5933	53.6993	49.5435
At1g20430	19.6015	126.547	52.8897	85.5563	36.9015	88.1256	106.207	82.7524	95.5621
At1g20440	11.5954	128.039	589.161	146.014	160.994	243.913	355.204	655.837	270.468
At1g20450	34.8167	66.3512	370.391	147.696	379.332	120.899	192.216	296.265	231.479
At1g20460	9.34812	7.00862	12.237	12.5462	15.9237	14.4589	24.4076	17.39	23.0023
At1g20510	14.4771	28.2293	28.8479	19.5196	41.5892	22.4117	34.8962	31.5052	55.7096
At1g20540	21.0508	21.2069	25.2266	82.5804	50.2432	18.0468	47.6005	61.6932	810.355
At1g20550	36.9158	31.277	18.3059	19.5105	69.3651	11.7734	22.9358	20.0512	19.9183
At1g20560	63.6828	79.4039	69.8809	40.8211	44.5081	27.1776	58.6285	71.7761	54.0539
At1g20570	33.748	15.12	16.6962	5.58941	144.021	37.6197	55.636	24.6629	60.0534
At1g20580	663.941	391.098	347.78	25.6391	35.2975	148.366	237.853	180.82	169.318
At1g20610	11.3995	12.007	34.6106	49.5067	15.9198	13.7388	62.3272	40.855	26.7365
At1g20620	494.286	325.265	949.193	239.544	672.917	891.84	783.549	914.354	635.702
At1g20650	35.6472	9.67732	44.8058	32.0445	11.2367	44.4316	63.7331	72.9732	49.055
At1g20670	22.9857	12.1638	20.2027	29.0415	8.08844	18.1537	33.8996	20.7019	22.2049
At1g20696	954.656	412.922	635.539	397.51	569.385	544.531	645.99	785.001	909.74
At1g20700	63.9238	43.5944	52.3092	34.6867	84.2998	57.2472	39.5749	55.9449	41.0959
At1g20760	15.9871	75.0881	53.2401	23.2854	28.4823	18.8989	24.2407	22.6038	19.1401
At1g20780	43.4979	23.8782	72.6108	34.5248	53.5787	42.0589	72.2462	72.9108	58.2007
At1g20810	17.0218	14.7316	86.2526	60.9209	53.112	41.3988	91.5453	148.848	105.124
At1g20823	30.3996	19.1098	41.2153	9.00269	58.5022	66.3029	70.8619	50.6578	108.319
At1g20830	192.793	112.221	110.521	143.18	133.058	49.5127	121.603	131.234	169.93
At1g20840	34.3788	84.8193	168.212	105.306	58.1404	77.6549	73.7871	93.2782	100.386
At1g20900	100.072	334.513	238.831	51.2028	120.726	18.3	23.0633	24.3215	27.3266
At1g20910	179.418	111.18	87.8672	18.2237	69.3386	50.3206	41.4653	23.9231	106.319
At1g20930	23.4989	17.1028	46.3662	41.0781	58.0944	34.0648	31.3052	32.3944	28.6262
At1g20940	67.4362	23.0782	4.85749	22.8559	61.4913	22.6462	21.9296	33.2605	14.4534
At1g20960	295.988	351.873	152.858	29.4557	179.091	72.1122	78.4072	74.326	165.475
At1g21000	484.686	129.48	82.1785	34.6115	62.2207	81.0882	110.619	88.9841	137.269
At1g21050	16.2256	23.3851	18.4622	33.3835	20.0779	38.9174	64.4817	57.4874	50.7162
At1g21060	26.3204	13.1032	31.9829	14.7336	48.4614	17.2222	23.8875	21.9018	205.33
At1g21065	181.247	47.0986	62.3726	53.8899	92.0275	81.3944	217.494	357.628	170.08
At1g21070	18.5651	46.2885	117.501	38.0858	35.1255	35.0928	60.9319	35.0911	39.6867
At1g21080	46.5057	44.5817	54.6053	39.0389	71.8275	62.9269	97.4069	92.0624	49.8071
At1g21090	11.7886	23.368	11.9244	19.1826	29.4339	9.85757	24.4236	36.2672	32.8886
At1g21120	23.8818	14.4467	45.0452	259.528	190.797	132.505	236.203	325.349	445.251
At1g21130	32.1223	129.473	165.539	110.642	608.013	419.794	699.641	835.302	952.211
At1g21350	7.45715	16.4408	47.9349	50.9497	44.395	53.0974	76.1246	58.3395	63.1831
At1g21380	79.6201	138.677	230.859	70.449	209.408	53.5135	53.8275	75.622	53.5169
At1g21440	42.7202	56.4909	61.8495	34.4957	59.6846	41.1408	73.8994	73.378	67.6985
At1g21450	77.7436	16.6003	37.9336	4.76641	23.0141	40.9975	39.2237	26.516	48.5716
At1g21460	326.287	165.485	158.833	41.1975	31.5466	42.5927	79.8548	46.5306	63.6621
At1g21500	373.324	477.805	689.703	517.574	526.815	1077.08	1500.98	1461.98	888.499
At1g21550	288.358	132.009	127.608	73.5762	118.525	195.402	77.2537	96.6417	88.0933
At1g21560	22.8436	49.0137	97.527	37.1147	38.356	32.868	82.8414	142.252	80.1679
At1g21570	60.1911	33.4237	22.353	9.47936	16.6488	26.426	13.5291	31.1957	17.4023
At1g21590	376.96	340.944	333.874	103.265	174.116	84.5548	107.668	242.466	291.528
At1g21600	86.1256	108.259	216.387	26.699	58.7657	44.1014	85.8115	121.088	98.1581
At1g21630	130.279	211.232	199.335	45.7029	458.028	253.989	149.92	485.158	224.3
At1g21640	28.5133	39.076	56.9117	14.346	29.01	42.8041	45.3086	28.393	109.736
At1g21670	29.3529	13.611	21.6354	7.45779	49.1817	18.0597	44.7546	34.7776	71.0201
At1g21680	176.588	17.6144	42.2697	29.3286	157.756	71.3376	140.57	203.569	251.73
At1g21690	38.9185	54.6386	31.5917	18.8536	23.9531	17.1768	30.6232	15.4589	18.5345
At1g21695	168.176	85.3031	280.097	45.3164	396.314	325.704	42.318	121.192	106.671
At1g21720	716.495	540.494	422.074	149.199	96.4426	202.146	262.229	193.342	423.37
At1g21740	36.2554	63.4683	40.3262	211.701	1892.58	298.359	122.753	280.999	173.383
At1g21750	220.058	1446.01	719.752	19.3046	138.669	162.859	118.853	229.339	309.348
At1g21760	61.5437	67.6102	65.3863	43.7	73.4308	53.048	76.5185	61.0884	194.484
At1g21770	108.374	37.9675	74.2965	116.876	37.4702	94.3061	114.202	204.667	178.806
At1g21790	22.7235	10.1249	14.5238	5.34557	20.8761	12.4638	26.5079	19.6945	36.584
At1g21830	11.1149	19.5448	120	23.3493	92.3512	32.6513	55.9363	42.6534	134.419
At1g21850	14.1138	71.782	88.9445	48.9434	261.016	47.6333	20.0211	52.123	30.4965
At1g21870	31.3163	16.8263	22.345	13.0884	48.3905	20.682	16.707	20.0313	18.1364
At1g21890	14.636	12.7681	7.90014	26.9469	119.388	31.1504	30.5097	36.7091	28.7699
At1g21900	144.986	256.956	92.5521	15.7767	52.9815	44.8107	102.178	61.2583	162.423
At1g21920	62.9492	70.8464	215.706	24.1918	23.3802	103.31	114.907	124.905	202.48
At1g21980	229.024	117.712	202.302	19.1535	67.6761	86.8542	74.0406	47.6024	42.0039
At1g22010	20.3435	9.28542	2.21948	28.2834	10.7917	22.079	11.1919	14.4146	6.49549
At1g22015	24.3495	35.6102	42.3734	80.1727	91.8258	71.6551	26.9792	74.8248	32.0323
At1g22020	38.5448	57.9482	58.2789	38.2915	35.5899	48.1948	38.2696	43.5959	40.6101
At1g22050	27.9612	20.0351	28.3529	44.4883	37.5703	24.6823	30.0739	23.065	27.0578
At1g22060	19.7019	22.6734	25.8058	43.5652	31.3102	30.3779	20.557	38.6778	31.7943
At1g22140	21.6582	33.2697	23.4097	37.881	52.4125	18.8597	81.5345	57.2256	72.3788
At1g22190	169.188	517.208	173.238	103.006	227.467	225.075	172.811	232.081	593.789
At1g22200	99.7189	119.554	63.2332	58.2479	71.1811	27.0655	40.6688	71.2342	90.4184
At1g22220	38.6111	70.5503	46.9481	35.8253	25.0302	48.6135	41.2	62.6865	40.4531
At1g22270	230.276	224.089	136.903	31.2381	72.3404	143.343	149.733	184.061	109.699
At1g22280	193.898	39.0043	78.669	13.3288	48.3396	76.6044	47.5122	43.2282	43.0414
At1g22300	156.204	363.915	313.384	37.7145	205.29	220.735	237.727	186.562	127.68
At1g22330	44.2051	25.5993	35.4535	32.9332	37.6439	69.391	42.7529	72.1944	42.9384
At1g22340	527.115	1535.62	19.4031	393.727	409.405	487.853	355.279	435.848	295.887
At1g22370	26.9812	7.7664	17.5361	20.948	32.5322	24.0372	21.3121	10.5777	20.0883
At1g22380	325.121	576.154	311.312	312.557	515.793	157.081	114.585	218.239	210.245
At1g22400	11.1397	54.2627	108.55	39.6896	24.7373	16.2017	63.2575	60.5687	39.7461
At1g22410	13.4419	100.012	199.823	52.6145	107.081	78.2127	156.68	306.206	270.158
At1g22430	11.7451	48.1654	128.631	43.3293	148.013	33.759	66.2106	79.0078	125.579
At1g22440	17.6034	28.9989	48.8671	33.8118	54.394	46.4879	53.7145	83.6478	50.414
At1g22450	293.081	460.621	314.091	230.815	123.843	128.249	268.559	138.764	139.92
At1g22480	69.9327	237.886	118.431	40.5025	101.052	29.0553	61.512	93.1546	122.509
At1g22510	59.1523	56.3958	42.2926	24.4223	79.3557	24.6378	28.9018	19.6477	17.9878
At1g22530	128.069	92.2117	176.659	39.5497	66.6149	61.8815	139.726	164.312	53.6455
At1g22540	13.8467	51.448	61.4315	19.7895	70.8666	30.3968	25.1309	26.5716	43.7118
At1g22550	8.04023	35.4377	27.7376	22.4976	61.2157	43.2188	63.0869	57.6518	117.888
At1g22570	81.7947	37.3583	41.1713	45.3047	18.7299	39.1364	46.7209	53.6394	58.5453
At1g22600	423.989	42.5269	62.6652	55.2502	116.912	50.687	16.3548	28.4732	55.7081
At1g22610	81.7745	112.477	68.9789	24.6436	63.7494	19.4285	62.2663	50.8476	116.315
At1g22620	28.5052	12.94	22.3544	19.6892	17.806	22.3685	22.2645	27.6846	23.6691
At1g22690	124.04	47.6397	11.0781	72.6689	347.592	385.249	402.932	359.683	422.53
At1g22700	79.8726	88.0543	425.741	77.1973	106.236	97.5832	173.838	263.032	267.362
At1g22710	51.1262	289.22	372.342	85.2547	162.79	124.845	254.861	298.737	162.708
At1g22740	48.7282	70.1793	58.2702	35.5	75.3857	116.349	61.6523	78.5088	83.927
At1g22750	42.2947	78.9362	242.747	40.2169	116.27	179.771	111.703	65.8332	87.9261
At1g22780	965.554	1496.96	1330.34	380.378	157.853	299.229	313.477	1118.85	959.353
At1g22790	24.5479	73.3964	60.4019	25.8114	29.8048	198.07	44.1899	35.3678	61.8593
At1g22840	547.722	808.29	1009.18	509.47	68.0227	461.037	708.331	805.873	719.91
At1g22850	282.876	197.497	235.742	166.717	174.851	192.077	314.634	524.158	361.707
At1g22860	17.6724	18.1211	20.4764	10.8942	17.3266	20.281	20.2731	29.2146	13.3482
At1g22880	12.2548	35.5988	36.26	29.7286	126.616	23.3505	27.7592	20.2897	75.0998
At1g22882	153.715	80.6296	60.2636	56.5482	43.3984	33.8486	36.3212	36.571	24.6007
At1g22900	15.2977	17.0534	19.2665	78.9889	167.599	41.1333	76.1408	94.4716	166.679
At1g22910	11.4667	89.7035	98.0221	14.7713	59.1626	27.4206	42.9979	51.0464	97.8992
At1g22910	23.8949	103.527	237.961	135.245	739.395	701.523	139.524	295.637	316.285
At1g22930	61.5802	67.5867	87.487	43.0969	55.3941	59.1117	90.2748	66.7072	145.271
At1g22940	48.0326	47.2038	39.0352	31.7731	35.2041	19.2152	79.277	45.4177	55.4831
At1g22980	20.7324	9.02872	21.8146	182.363	150.329	113.756	105.336	315.603	278.887
At1g23030	11.3103	44.4662	171.167	48.9999	29.2045	16.7641	64.7708	98.2746	56.1537
At1g23040	65.8748	737.489	525.803	27.9527	84.186	49.3143	95.0757	101.836	155.211
At1g23050	31.3052	40.0068	124.541	157.801	1461.19	87.7265	62.5487	120.701	133.485
At1g23080	50.72	101.124	184.75	93.8826	65.9277	104.152	120.954	129.601	192.647
At1g23090	17.8865	66.5842	50.9548	23.4091	14.8572	49.5387	39.4458	41.0802	55.8379
At1g23100	101.304	206.45	79.2886	5.35507	46.9521	52.0005	44.1481	31.8182	17.9984
At1g23120	10.7292	10.5409	35.1056	8.10783	23.0525	36.1212	102.247	50.2041	48.4889
At1g23130	28.0976	26.0289	52.8031	57.5267	121.914	155.738	790.696	1150.03	1264.49
At1g23180	62.2529	95.7711	69.3552	22.89	37.4557	30.6001	39.2396	31.4669	35.5906
At1g23190	141.254	292.939	285.111	119.891	198.594	49.938	262.407	319.11	210.994
At1g23205	16.3384	15.8139	15.1797	52.3648	50.3833	28.5881	117.744	74.0269	65.0226
At1g23220	89.8419	54.8625	134.138	22.3171	21.0857	29.251	69.3715	67.8372	96.824
At1g23230	47.1222	35.7247	27.1277	8.08215	47.1976	11.3713	18.9833	29.0987	13.3348
At1g23300	69.4028	102.731	30.1493	51.2396	70.2361	43.3795	68.5579	58.4378	37.1479
At1g23310	47.0266	192.017	875.138	242.511	2544.81	3194.35	1916.25	2123.93	1732.91
At1g23330	29.0447	28.5327	47.4446	40.0591	49.3896	54.4704	70.7007	60.403	47.1505
At1g23360	10.4741	14.5416	55.3592	21.6221	7.73332	31.3827	77.0571	56.3526	41.2012
At1g23380	17.8279	29.4198	36.8279	137.432	850.956	271.314	400.521	510.677	244.858
At1g23400	15.8902	48.4374	98.7732	73.6852	29.9664	101.454	86.0022	51.1497	63.1995
At1g23410	74.9673	105.83	118.947	43.9682	24.3923	40.3474	53.603	73.3034	69.4831
At1g23420	11.0859	17.774	7.58696	50.3459	25.0302	18.9242	12.6225	18.9362	16.486
At1g23440	120.82	127.805	188.381	59.082	61.7044	76.6725	131.352	349.017	102.383
At1g23440	125.559	148.019	208.972	77.6262	80.8454	115.658	143.381	120.66	298.965
At1g23490	272.279	477.428	571.758	151.935	251.039	292.985	451.25	484.952	335.141
At1g23510	12.3904	11.9912	31.2238	14.1918	42.5334	17.5178	40.1342	29.8276	22.6951
At1g23610	58.1035	50.4206	37.1467	280.494	272.414	246.086	207.944	224.991	168.963
At1g23710	18.717	48.5281	35.8557	6.79265	49.1057	30.2752	35.8631	48.1423	55.567
At1g23720	51.0174	1070.74	3416.12	325.267	1012.7	5998.01	1894.44	2298.2	1465.12
At1g23740	17.71	53.9599	167.85	50.6471	187.807	194.768	329.451	278.626	316.937
At1g23750	38.2857	58.0734	59.0189	33.5752	42.016	35.6588	72.7013	72.5695	32.2529
At1g23760	28.5329	26.5652	36.4668	67.4756	87.2329	30.5728	29.5237	42.3699	36.0658
At1g23780	100.189	26.3148	43.7325	23.1089	18.0359	25.2145	50.2432	40.5678	49.3796
At1g23790	41.4954	27.6233	23.5417	32.7039	222.339	66.3658	31.5852	42.1977	54.7991
At1g23820	119.747	286.235	206.103	51.6012	35.3261	88.2924	69.1392	184.161	139.156
At1g23870	108.675	39.3307	139.576	46.7299	99.91	103.053	67.35	103.154	96.5329
At1g23890	51.6031	43.7399	34.4345	28.4402	26.8801	22.5516	13.7923	16.8126	23.2354
At1g23900	25.5917	87.6377	57.8446	22.9633	48.3027	32.9777	30.4859	37.5005	53.2996
At1g23940	33.5315	107.341	53.3299	7.14287	42.1634	19.0182	24.313	17.4385	15.7278
At1g23950	73.5571	24.9678	43.4508	137.21	16.8389	16.2542	46.8217	60.708	56.0589
At1g23960	36.0977	56.7612	91.7221	30.5171	31.9754	58.0609	68.2898	77.8826	73.2902
At1g23980	58.1634	38.8508	64.6486	50.7124	128.128	117.999	78.1051	87.9673	67.4445
At1g24020	9.01972	14.5641	719.582	175.823	101.128	76.1718	176.106	308.901	267.005
At1g24040	26.9823	22.2157	30.0813	17.838	22.9259	23.6838	28.273	20.2944	28.0595
At1g24050	131.465	536.383	268.777	141.837	63.7565	114.096	128.865	140.402	210.794
At1g24060	75.1955	33.8429	67.0033	20.2266	58.3215	35.7214	14.6823	28.1322	9.00539
At1g24120	24.3498	50.3421	81.6207	4.31084	29.5107	37.7219	34.2062	24.4451	42.4664
At1g24150	23.5481	20.008	24.6388	12.0017	30.0416	17.0585	33.3606	37.6971	30.1673
At1g24160	48.5837	55.5882	51.4311	31.6198	17.8866	26.7829	51.7089	65.3677	49.8094
At1g24180	144.819	162.389	300.81	127.757	95.0422	125.297	260.422	258.116	151.304
At1g24190	73.2955	53.2634	65.959	44.4347	99.3012	55.1541	25.9642	25.232	68.1691
At1g24210	19.8222	23.4247	17.7126	36.5686	59.5149	53.163	43.2472	82.1487	54.2609
At1g24240	85.3775	87.7564	187.835	31.2615	51.4746	39.9579	35.9826	33.4484	61.0965
At1g24265	64.1975	139.975	77.57	33.1452	78.9101	46.7673	39.5775	41.8864	43.5416
At1g24280	21.0069	67.7927	61.7681	8.71977	72.166	35.5489	60.0678	70.9346	81.1207
At1g24300	30.1193	82.5997	51.5986	71.1312	62.8331	38.865	45.2121	47.5925	79.9661
At1g24310	47.3566	38.0041	39.1247	19.6008	31.7827	39.2584	32.5979	37.0002	14.8936
At1g24340	24.5544	43.8953	39.2774	22.0395	57.9553	29.7477	43.3657	42.7791	36.7537
At1g24360	27.348	61.6633	108.214	193.201	25.1558	105.262	199.807	128.525	115.381
At1g24380	37.833	8.25918	12.8242	17.9906	148.13	77.498	41.9667	19.1426	74.9242
At1g24450	92.5382	54.5546	55.7498	6.71624	48.8044	28.3909	48.2998	30.7226	92.4503
At1g24510	257.938	373.43	164.791	185.977	106.777	89.0235	101.823	134.226	75.5531
At1g24560	43.3079	16.314	29.4531	6.20118	29.5631	12.2556	31.5056	30.3115	23.839
At1g24610	45.3281	49.2143	91.3448	29.0058	10.2473	25.7772	55.2973	55.5442	25.3692
At1g24735	97.7957	28.9839	46.6881	49.1904	109.809	41.4798	44.2203	58.1053	56.6872
At1g24764	20.1048	47.9829	64.7787	20.8351	60.037	18.5371	28.3112	33.84	25.7502
At1g24793	822.108	532.636	449.357	104.422	169.07	100.388	187.23	260.519	329.58
At1g24851	23.4619	40.5642	69.3736	435.193	64.4543	72.3658	123.192	11.4874	164.749
At1g24909	53.2766	77.9506	211.01	33.4757	136.785	107.177	53.7938	117.768	56.409
At1g25141	933.365	571.429	339.2	62.7181	72.5121	101.293	246.913	389.687	287.306
At1g25230	24.3184	44.2445	613.833	346.63	339.32	171.387	515.724	461.808	359.396
At1g25260	439.786	259.936	312.29	49.9883	83.696	168.196	255.984	237.529	121.613
At1g25280	40.9356	23.5397	44.5704	437.569	91.7814	27.6573	102.036	89.194	83.6664
At1g25290	18.1431	17.5394	29.1448	50.277	20.9182	35.3558	30.1609	36.2018	29.3583
At1g25350	414.375	436.586	168.729	69.6954	49.777	45.5974	111.143	167.164	119.351
At1g25380	159.638	168.307	121.412	14.561	46.5337	31.268	25.7656	21.0675	46.7924
At1g25400	34.7547	38.8876	45.4723	62.289	80.453	52.9183	69.3478	95.8351	76.2111
At1g25420	45.7599	69.0061	98.1622	20.1433	40.7945	54.9688	69.5727	70.9231	48.021
At1g25450	16.8481	32.0427	21.1265	31.7544	13.5266	34.4006	38.1044	65.9093	48.0091
At1g25490	176.7	249.661	277.263	104.098	74.7741	133.746	207.559	202.708	139.083
At1g25500	36.4489	48.485	55.5518	23.177	32.8915	24.6704	30.8906	42.8178	53.7654
At1g25510	25.9783	51.8005	43.5426	46.406	61.6651	92.5346	42.9341	57.4633	53.6166
At1g25520	103.721	159.566	231.024	19.4316	51.7196	58.3845	30.1964	72.242	100.121
At1g25550	51.6652	40.7761	99.175	44.7738	492.97	138.222	249.535	305.851	385.786
At1g25560	47.9996	70.2789	120.022	85.0783	88.9143	122.326	132.918	226.835	236.881
At1g25570	10.1497	37.112	31.0496	15.5774	49.7683	24.351	30.8678	41.6369	30.5476
At1g25580	24.6646	25.3611	74.2281	27.986	61.5338	58.1418	32.8032	57.7775	35.0093
At1g25682	182.146	106.047	145.229	16.4413	42.7889	61.5406	47.8254	58.5241	154.378
At1g25988	76.9043	36.4133	22.1568	52.1609	48.6892	28.5799	32.2755	23.1706	38.7474
At1g26110	376.592	171.897	214.192	53.7451	31.7336	91.769	298.234	217.191	72.4032
At1g26120	54.739	31.1272	56.5308	24.3215	30.5216	40.091	39.2134	47.9148	42.0187
At1g26160	35.2839	46.5216	52.7647	12.4722	29.423	62.6161	52.414	38.355	29.3981
At1g26180	37.3886	31.3177	48.55	18.3536	21.0309	42.884	32.7812	32.3099	20.6701
At1g26210	84.0569	55.1617	53.6263	34.2004	59.5587	82.3031	60.823	53.2688	40.2149
At1g26240	30.0823	1538.48	1627.96	1144.21	3589.54	2478.34	1944.77	2409.58	2620.87
At1g26250	20.4195	271.484	1514.66	446.694	420.98	954.755	344.74	387.306	621.809
At1g26270	136.385	230.299	92.5288	52.6058	52.2769	23.5798	32.5532	37.0573	41.2233
At1g26300	21.3334	30.6244	23.4373	35.9997	35.5944	44.7914	16.6151	11.0972	6.49549
At1g26340	121.521	146.728	81.0844	42.5279	47.5444	41.698	32.9342	27.7124	21.5979
At1g26410	20.4669	20.1822	141.318	185.69	233.165	102.83	270.925	367.595	87.1981
At1g26440	26.13	18.4861	40.5576	20.8032	27.2071	63.4698	40.2957	37.6881	50.7831
At1g26470	112.289	52.8717	85.5177	49.0005	23.3515	20.4769	65.1564	92.0197	76.5188
At1g26480	112.439	171.726	117.336	52.9222	122.614	77.9789	105.826	82.6929	168.321
At1g26550	251.024	330.535	489.075	50.2455	168.014	134.505	288.996	308.774	265.494
At1g26580	76.2139	93.8004	68.0203	55.7637	133.018	32.2297	31.7468	39.5577	44.1938
At1g26630	1857.53	3615.38	2473.43	1127.46	331.863	2015.77	1992.19	2310.25	2094.16
At1g26640	21.9864	36.2163	49.1519	36.1127	26.899	12.6873	39.3179	40.7402	60.4216
At1g26650	22.8227	26.176	45.79	30.3361	24.2591	74.4629	36.2214	50.411	57.872
At1g26665	150.379	91.8616	90.9718	40.8412	75.9212	106.139	79.8102	114.055	150.009
At1g26670	32.6957	29.4827	36.3741	39.3177	46.4535	76.9156	122.144	161.278	104.167
At1g26690	15.1123	10.5088	35.4833	15.2043	13.4355	23.2597	21.986	30.4787	18.3453
At1g26740	187.803	156.639	71.9007	69.6953	42.3639	29.228	75.8169	43.8091	42.2012
At1g26750	50.5515	83.2021	123.527	12.3434	19.7852	14.6761	54.4091	67.5205	44.6752
At1g26760	55.7012	56.4076	42.8895	26.3213	61.2379	57.3716	48.2763	54.3969	45.2576
At1g26770	2751.13	1598.67	173.213	42.8994	83.773	18.1878	53.3993	106.125	117.427
At1g26800	228.895	40.6316	35.7544	38.6439	40.0006	64.7188	61.9021	70.4396	74.1156
At1g26880	1604.93	1783.95	2424.09	214.153	380.176	298.315	2101.8	926.775	757.017
At1g26890	1175.96	816.985	407.937	265.588	374.31	305.836	328.288	617.232	389.038
At1g26910	2893.89	3246.26	1666.25	507.239	706.393	344.355	737.555	1150.84	1445.65
At1g26920	56.0998	54.5203	72.2888	39.9373	82.3747	131.423	109.428	91.1426	59.0023
At1g26930	12.4112	13.1223	20.9623	17.944	60.0794	26.5232	26.876	34.5376	39.7754
At1g26940	13.293	19.8751	31.1145	27.1271	38.2191	23.6693	26.1434	21.6512	17.6071
At1g27000	361.525	386.836	586.545	45.321	71.1265	83.0129	189.434	183.917	353.884
At1g27020	8.59987	89.4548	235.2	73.0681	114.115	73.4269	69.9304	74.4577	68.9361
At1g27030	7.43394	23.7004	134.667	33.2573	60.0561	38.3258	103.086	91.4121	78.2191
At1g27090	218.782	172.2	144.488	63.918	61.5406	149.724	222.094	262.331	253.498
At1g27100	16.8931	21.9468	75.7878	44.7415	65.2151	50.8313	67.8809	77.6868	152.752
At1g27150	262.08	138.395	99.1682	15.5047	37.5554	21.6528	37.6944	48.7691	41.7042
At1g27190	30.3353	99.4179	85.996	60.2406	60.1448	105.701	50.3051	37.6678	30.8153
At1g27290	702.484	431.584	258.372	61.9343	181.367	91.4316	234.901	259.225	289.717
At1g27300	361.996	166.692	169.119	52.3613	18.8699	39.7553	89.9563	116.391	68.7453
At1g27310	73.6142	157.14	373.827	210.965	137.529	94.9691	279.948	288.02	127.898
At1g27330	82.9585	123.14	407.698	19.828	52.1422	115.476	263.583	247.98	115.32
At1g27340	29.2389	26.0503	50.2889	44.7856	18.5432	15.5827	31.4264	46.8413	41.3811
At1g27350	138.011	173.191	203.261	96.8747	94.9235	81.6976	179.808	172.612	86.0533
At1g27385	83.0523	23.9383	104.683	57.6868	31.4101	53.6285	94.5491	70.962	47.5413
At1g27390	144.932	121.63	40.9218	32.6358	33.8258	98.1499	51.0519	33.6151	54.4432
At1g27400	2191.31	1378.35	2768.77	305.946	161.132	172.935	650.964	728.26	342.115
At1g27435	189.816	340.291	180.152	105.465	46.8598	37.1683	157.466	72.7317	87.3257
At1g27450	14.436	48.9838	576.191	66.141	1061.59	457.1	166.568	195.678	262.681
At1g27450	158.698	448.077	426.315	114.354	238.865	151.826	338.035	348.919	199.906
At1g27450	333.856	1285.05	1823.23	146.27	299.238	465.467	872.983	329.969	558.351
At1g27460	27.6496	25.0485	24.3236	29.2693	18.6988	28.9849	24.7349	25.1333	25.3087
At1g27510	51.4624	18.2921	29.3672	13.2999	37.9402	39.824	23.1006	67.386	25.4006
At1g27530	134.979	114.078	95.8548	60.1862	46.5137	73.1503	123.193	128.256	118.165
At1g27540	69.5784	95.2191	116.543	20.5304	40.6951	63.9439	93.7589	59.7774	34.0523
At1g27595	38.6368	97.5955	56.8214	5.27713	23.2831	63.0172	25.553	22.4322	41.272
At1g27600	42.4415	82.0711	97.8772	16.8821	22.7558	24.3369	25.7322	29.2689	136.345
At1g27630	65.3398	51.2847	65.878	7.23764	47.9413	25.3483	53.5952	41.0672	41.1891
At1g27650	110.303	92.9767	125.825	35.7343	63.6348	74.9876	83.5065	88.0869	53.5977
At1g27680	16.3204	18.5803	10.4815	6.69215	11.2255	16.9569	9.7587	11.8021	12.0209
At1g27690	16.6133	7.79156	7.22702	14.4985	19.7337	9.85222	20.3346	27.3891	17.6513
At1g27760	178.886	59.1234	89.2799	20.8725	31.2791	24.2927	38.8934	47.4688	70.7797
At1g27770	33.4622	64.8209	55.7758	31.9891	20.3781	36.58	51.4097	47.4494	39.0148
At1g27820	160.626	325.245	114.9	34.2207	570.641	52.1182	18.0333	121.114	129.223
At1g27840	49.4212	35.3515	45.3666	31.8577	11.6745	36.1107	34.2515	32.2435	37.6563
At1g27950	365.033	811.06	876.181	82.5202	254.481	173.272	519.883	603.307	276.89
At1g27970	58.7146	78.2309	90.6896	43.6264	108.169	134.632	130.592	163.717	97.8642
At1g27980	19.6279	37.1157	45.2895	49.5485	14.5818	29.394	41.8885	42.5245	32.0735
At1g28050	113.693	114.154	138.807	61.6595	15.3717	25.3458	40.1891	98.223	122.169
At1g28060	98.2859	103.13	68.7687	45.5814	62.018	26.1918	63.2083	41.8386	38.8338
At1g28100	24.2762	13.6921	16.9542	29.3981	22.9168	8.17005	23.3094	22.1639	15.5283
At1g28120	36.3544	42.5516	74.9073	85.0717	27.2441	82.9912	57.6466	50.2656	40.3152
At1g28140	36.7933	42.3226	52.1082	69.2558	37.9802	62.7382	108.738	80.8888	146.778
At1g28200	203.994	72.2426	84.3313	34.9982	72.9398	61.683	92.1723	71.3691	101.472
At1g28240	21.7526	23.6251	326.433	1039.56	953.413	315.857	766.399	941.077	1792.68
At1g28290	280.967	1112.21	975.959	468.161	1149.81	834.196	1186.78	1227.43	1521.91
At1g28330	11.8683	12.9652	86.44	75.8398	76.7764	61.4386	136.003	193.866	182.868
At1g28350	87.4724	37.0261	91.1167	37.9416	33.9351	23.4441	23.9727	50.9566	29.0221
At1g28380	34.047	16.0821	26.2635	35.8478	14.8113	39.2144	31.5778	45.471	74.5366
At1g28400	8.93587	53.6732	60.3028	46.2373	37.3503	108.578	85.4264	88.4996	103.803
At1g28420	19.1546	18.0126	31.1553	30.9782	22.6501	41.9256	19.3573	23.0319	12.6773
At1g28440	98.4071	96.1969	144.644	12.3844	28.067	19.0313	40.2238	39.1881	23.3207
At1g28480	21.6669	8.09803	25.9191	16.8491	33.8922	32.2482	30.6016	28.7681	21.6327
At1g28490	54.3067	29.1122	73.5917	19.5442	40.559	66.645	49.2281	50.3267	41.8663
At1g28500	25.5532	14.6314	45.5323	53.2496	66.882	22.8602	45.8011	36.6244	71.743
At1g28510	49.8476	256.226	204.09	110.37	217.29	98.19	83.9368	107.738	106.725
At1g28520	22.6209	8.53667	64.6134	241.333	260.992	461.121	137.806	137.976	34.5406
At1g28540	179.733	36.6222	98.0912	29.5131	16.1645	23.4444	55.9605	54.1746	25.4154
At1g28550	29.4172	17.5284	21.844	18.3827	32.7035	34.1767	24.2799	30.8113	28.9722
At1g28580	75.977	563.813	510.468	388.482	233.597	83.7841	171.456	254.337	525.28
At1g28610	16.7967	119.144	129.968	297.868	108.585	60.6377	91.058	96.5058	82.0207
At1g28640	22.7653	75.4882	140.063	34.0272	142.316	61.0333	42.4599	76.5942	79.3027
At1g28660	62.6074	385.534	836.242	462.759	164.997	219.493	304.363	255.808	275.101
At1g28960	43.77	31.6581	34.8674	17.9102	70.789	33.2441	35.9085	51.3017	44.5829
At1g29040	22.2623	74.6519	63.6441	70.6303	55.2432	49.5912	69.1152	86.8936	120.095
At1g29050	14.4122	15.8089	72.7281	22.9147	38.4239	76.7715	158.864	93.0251	62.0716
At1g29060	65.363	55.984	85.3996	33.8481	13.3845	19.2289	49.7449	56.4678	66.9463
At1g29070	288.988	398.476	735.321	565.71	720.219	754.449	1202.36	1665.33	914.802
At1g29080	28.3733	435.072	358.471	123.046	61.6721	37.7608	33.4293	13.71	11.4117
At1g29150	890.948	237.03	165.261	45.7202	71.6131	74.3434	134.262	197.948	144.152
At1g29195	30.1717	22.6214	22.7277	5.52199	37.6307	25.6824	14.2092	16.6489	25.331
At1g29220	112.152	59.4913	49.9695	21.6802	73.1382	18.8737	40.4624	55.5022	37.6868
At1g29250	131.402	143.185	154.452	48.5715	122.287	82.4202	58.6147	145.558	41.1049
At1g29260	51.6108	69.9444	71.959	14.8268	28.4018	60.7392	35.7404	42.6201	57.5925
At1g29280	64.5158	670.819	404.516	115.867	175.964	82.4736	163.422	231.938	239.443
At1g29300	13.1803	28.845	32.9057	43.7708	91.8144	22.0485	17.747	19.1439	24.9784
At1g29310	264.249	172.193	273.678	239.503	66.9446	50.2185	117.667	137.143	197.122
At1g29320	422.967	158.445	149.959	34.3165	29.0796	18.3536	84.0776	85.1245	51.0613
At1g29330	108.117	172.371	167.933	33.7503	46.8533	61.1893	59.6991	43.6031	58.6307
At1g29340	17.0929	37.1301	35.1739	26.8287	67.7194	21.8065	59.2519	75.6446	62.5798
At1g29350	388.687	214.169	107.69	46.1577	13.5556	32.3894	68.6354	115.875	80.3646
At1g29390	14.5632	8.28079	10.3166	90.7164	39.9807	217.624	240.142	128.36	229.617
At1g29410	51.2299	94.8794	104.577	5.039	40.8614	28.3639	49.4739	24.2787	51.8624
At1g29410	97.5027	139.4	142.541	41.9552	127.094	68.0693	48.0805	71.5207	62.7492
At1g29460	24.1754	13.1866	18.1651	12.5288	19.6208	101.431	44.8166	137.846	21.8494
At1g29470	106.531	477.741	484.194	49.4913	126.767	121.116	176.624	175.237	190.617
At1g29510	14.0333	23.519	125.386	30.5675	41.6259	116.827	118.609	100.704	29.9437
At1g29660	12.2085	12.89	47.3969	31.1813	222.538	224.59	179.565	232.829	174.346
At1g29700	8.79302	9.39175	33.8161	41.1702	90.5669	30.297	22.9415	77.6976	56.3213
At1g29720	10.3601	9.16102	5.73005	31.7338	27.4151	35.8446	23.4484	19.4385	37.6678
At1g29760	107.877	64.9623	145.381	20.4447	18.2698	38.6392	51.8502	45.6281	39.0965
At1g29790	66.0307	173.853	87.7468	20.5117	114.158	59.2303	84.6071	103.711	82.2012
At1g29800	144.523	122.001	58.2573	47.296	64.4723	27.9522	34.9586	34.3449	59.7739
At1g29820	104.18	65.3701	140.103	28.9113	183.57	35.1306	43.9018	52.7594	49.5347
At1g29840	43.6686	83.4918	79.6272	11.8446	71.6116	52.9473	33.6549	34.5165	53.995
At1g29850	176.598	173.462	252.299	78.8451	92.553	126.695	102.296	142.88	111.856
At1g29880	266.566	451.315	220.702	76.3931	102.154	141.436	164.692	158.227	130.086
At1g29900	350.405	333.681	166.652	14.0563	95.5688	76.5268	125.135	126.918	91.4231
At1g29930	28.6383	336.473	2893.34	8427	8830.32	8656.95	3805.96	7745.64	12980.3
At1g29940	85.8126	97.2889	26.0881	25.1567	47.5239	17.5679	25.6516	12.993	15.2336
At1g29950	21.5995	12.7801	10.7778	19.8615	15.6683	18.125	19.282	11.3507	15.491
At1g29970	75.8396	69.0592	149.074	129.61	78.8439	391.936	178.391	227.616	311.259
At1g29980	50.941	221.695	61.8059	9.61763	35.345	129.477	48.0714	76.898	56.1785
At1g29990	201.071	132.167	223.929	150.109	27.0232	26.2508	150.754	159.85	127.145
At1g30000	40.7988	75.9316	68.9872	21.448	38.0455	22.5051	41.1988	28.8784	48.5305
At1g30070	341.022	79.2842	75.3548	9.23742	31.2034	27.0956	35.0284	28.4047	63.3066
At1g30110	49.5785	35.8096	65.5653	71.8483	85.9456	113.913	82.8481	59.4858	58.134
At1g30120	11.8632	49.282	196.449	155.564	405.961	402.535	209.888	310.088	387.859
At1g30130	28.7178	128.092	7.64758	74.0188	134.549	90.8835	98.3678	39.8575	96.6565
At1g30200	29.1863	37.2816	39.3072	36.7013	30.4845	55.9481	60.5952	96.7355	57.4667
At1g30210	44.1134	27.2997	11.8823	10.3361	13.3809	25.2534	26.47	24.6112	19.3545
At1g30230	763.299	13.3475	1374.67	365.923	93.6797	468.214	1723.8	1487.53	517.538
At1g30260	13.877	18.5765	8.56241	28.0727	27.497	49.9593	36.8982	31.3733	26.3973
At1g30270	112.18	97.3047	102.029	32.5567	38.1904	69.185	109.493	89.3795	72.181
At1g30290	14.8225	6.74875	15.2457	27.6082	14.6548	26.2841	31.6122	36.9018	19.6375
At1g30330	52.8537	68.5898	45.8923	62.3094	83.6681	33.6119	64.918	65.5814	41.2876
At1g30360	77.945	38.4109	204.813	80.6981	262.619	298.359	229.398	172.479	136.311
At1g30380	11.5701	24.0598	809.96	798.131	2854.48	3030.22	3668.25	3399.1	1406.67
At1g30400	109.526	130.419	109.999	78.9328	282.31	70.9876	36.0518	75.4884	39.8178
At1g30440	29.6375	23.8243	37.7046	33.4271	33.5079	34.3267	36.1787	28.6802	32.0119
At1g30500	42.0496	35.2653	10.8424	12.9657	103.779	22.8168	26.5432	44.7245	60.5471
At1g30540	32.7122	36.7586	74.7875	10.7067	53.0839	9.08944	17.9552	36.2776	48.6855
At1g30560	9.28603	9.57401	5.43741	22.0688	28.1097	12.9475	57.3894	244.099	22.5929
At1g30570	22.2699	26.9974	41.0075	30.22	22.2789	50.3815	23.847	28.8965	35.5642
At1g30580	436.123	372.6	300.978	181.394	58.7745	136.198	134.278	206.523	199.226
At1g30590	54.9093	48.156	43.004	76.3403	79.8103	76.0278	53.2841	58.2642	46.1838
At1g30610	38.0178	72.3791	72.6332	44.8144	37.533	45.7197	38.0171	30.7154	55.2258
At1g30630	46.4403	232.328	153.654	66.6897	109.002	69.0412	63.8428	56.0215	76.2518
At1g30640	42.8866	33.3624	32.6015	24.0352	20.6683	28.3764	18.8856	22.2752	29.1785
At1g30690	24.3018	63.0784	102.172	47.3615	56.5006	135.91	64.2037	29.0453	54.3646
At1g30720	22.5939	21.975	201.66	358.171	159.412	72.4292	223.868	275.927	211.063
At1g30755	30.2063	27.6152	53.3609	16.4138	49.2842	34.2514	21.1287	28.6122	40.0199
At1g30760	13.8879	11.002	16.2219	17.318	17.7352	40.0474	20.6331	15.8129	21.8771
At1g30795	239.404	202.161	388.595	173.08	671.887	355.822	239.733	319.565	321.468
At1g30810	55.9262	24.8182	18.4808	30.4669	82.5753	20.632	14.5517	17.6937	16.505
At1g30820	53.9439	176.456	115.818	20.4065	25.4275	93.7267	106.346	122.595	260.467
At1g30825	19.0001	33.1959	16.9795	24.6467	19.4868	21.7758	19.6819	18.2236	21.1911
At1g30835	116.555	292.992	153.833	42.4985	129.554	194.173	54.1524	31.138	80.2701
At1g30845	13.5459	8.42484	19.5151	31.7841	10.0821	14.9324	21.1924	21.5595	34.8535
At1g30880	314.97	494.186	168.433	168.141	111.49	171.457	146.427	194.603	168.404
At1g30890	10.6692	19.8404	66.261	30.6237	30.7103	42.2567	74.8983	62.2069	31.8613
At1g30960	103.343	64.1186	199.328	86.1365	71.4351	52.5452	53.3903	134.506	69.9165
At1g30970	1533.51	1120.22	589.979	31.9567	147.91	71.7959	50.0432	63.5573	59.5099
At1g30990	33.3705	26.4917	14.2926	12.7857	36.7906	11.73	17.5648	15.5326	16.879
At1g31130	469.722	1249.87	1125.36	138.356	646.09	284.386	243.336	276.003	228.228
At1g31170	24.1315	51.6538	40.4147	38.8741	40.6404	70.3329	100.613	64.0663	167.101
At1g31175	7093.4	4228.89	1526.33	1083.2	1825.15	639.586	781.09	1640.46	1188.84
At1g31180	153.632	339.784	150.642	64.2955	135.648	202.281	294.821	361.284	354.913
At1g31190	34.5081	25.8538	103.596	6.23559	20.6903	33.5501	103.784	104.569	59.8006
At1g31230	106.842	160.452	120.037	4.35563	72.2682	29.6074	52.5446	63.6027	85.5412
At1g31240	28.7146	129.862	1668.92	68.3707	1915.62	562.195	64.1904	120.479	80.0852
At1g31260	323.178	808.609	165.285	431.795	384.83	188.399	127.193	110.18	104.786
At1g31300	71.5657	65.6402	157.796	40.9023	83.1955	42.0266	92.1548	123.101	37.5945
At1g31330	20.1062	384.355	2082.17	952.626	5235.41	3751.91	6212.19	4751.94	3233.23
At1g31340	238.696	361.254	663.837	141.195	183.438	300.135	382.175	359.91	324.186
At1g31350	96.422	68.0076	105.125	31.5784	85.6242	26.799	37.3952	71.5196	43.8882
At1g31420	50.6665	95.7485	117.682	40.6752	54.1815	115.978	145.497	216.162	162.332
At1g31460	43.7895	99.5926	69.0959	4.31084	403.473	79.9588	86.3957	34.2508	65.3176
At1g31500	57.4381	60.9363	43.5259	4.31084	55.1298	30.2055	21.1321	13.5885	23.9671
At1g31540	8.5669	14.8192	13.1686	21.1685	41.6828	22.279	16.3618	19.4402	21.0482
At1g31580	14.3403	11.7895	285.281	345.488	201.212	2467.76	1463.74	1263.61	990.626
At1g31640	13.3537	6.17178	9.31649	31.8431	21.1565	26.9009	34.9911	39.849	40.0565
At1g31720	247.963	428.179	75.2771	107.519	44.0787	145.435	78.1399	152.784	137.689
At1g31730	121.206	87.335	186.882	16.4275	11.7789	12.7478	79.2537	80.5019	49.8413
At1g31750	167.672	57.6537	54.9609	24.966	29.9739	33.0552	47.9012	49.8596	52.7059
At1g31760	25.3902	42.8843	26.1733	5.32891	18.7565	57.7414	30.7246	21.6247	21.643
At1g31780	47.6985	77.5737	102.529	23.0359	19.3606	36.2261	34.1963	47.4601	19.0321
At1g31790	91.5682	35.7354	39.9038	58.366	81.4294	44.4824	51.0753	30.0418	41.3992
At1g31800	23.6805	95.5893	221.622	26.8144	341.769	148.489	161.186	173.109	308.483
At1g31810	67.7737	251.114	239.104	62.5076	139.143	66.1315	93.0813	73.8298	56.2555
At1g31812	89.3562	544.796	1437.88	716.186	190.713	1110.36	417.268	1445.3	1111.39
At1g31814	61.9208	773.864	636.732	209.497	1304.72	351.919	114.463	104.196	60.9996
At1g31817	65.8406	66.3362	142.157	52.7616	37.0322	40.3179	57.197	80.4653	29.7983
At1g31850	112.532	291.874	301.075	125.878	92.8073	98.7728	157.744	137.536	131.819
At1g31860	25.6298	61.0641	76.0668	26.7851	66.1578	40.6723	58.6837	64.1719	32.6343
At1g31870	70.9021	27.4161	46.7302	20.8804	31.5923	38.8727	46.792	30.6034	30.8792
At1g31910	72.4393	73.1878	102.921	32.9065	60.4469	40.9748	83.6331	100.618	67.9554
At1g31920	6.85555	11.2355	37.2356	11.4529	18.0005	14.6888	39.7149	29.7374	24.2344
At1g31930	86.5945	35.2471	65.9381	24.4108	105.082	24.1444	23.608	29.2433	71.4257
At1g31970	456.562	591.499	300.096	41.0376	46.0345	116.86	139.821	210.015	137.175
At1g32030	90.6089	81.5154	71.1888	66.3211	163.129	137.857	64.7813	102.186	111.108
At1g32050	268.352	385.14	277.455	117.055	126.73	95.0998	236.725	279.851	236.536
At1g32070	14.0921	41.7176	110.445	59.6061	101.125	99.5643	127.807	132.512	177.973
At1g32080	12.9448	11.9504	55.0093	72.9399	153.427	71.5092	138.769	244.974	89.1014
At1g32090	26.0066	49.9597	61.4611	60.1827	53.9562	15.3913	30.4237	27.4108	31.1219
At1g32100	9.73081	11.9259	66.5805	18.0123	44.6283	48.9192	90.1271	27.6852	29.3194
At1g32130	76.3812	57.7574	136.941	30.4437	89.7425	55.4112	136.446	126.542	66.3714
At1g32140	42.5946	52.4172	19.2765	41.506	64	37.8907	10.3009	15.7197	15.9085
At1g32150	29.5618	73.3203	105.949	22.747	37.8753	73.4302	33.4233	29.3907	46.7967
At1g32160	31.0701	31.3437	26.05	27.8607	71.2466	48.9914	104.423	123.667	91.1757
At1g32170	15.8244	16.8104	110.909	47.8432	24.9892	61.9334	84.2384	91.6171	54.8657
At1g32200	50.9913	202.925	276.52	39.9435	117.948	46.7043	74.1042	156.666	176.962
At1g32210	95.1216	674.373	458.217	39.7191	192.966	108.23	150.955	75.2443	331.107
At1g32220	41.6956	31.7005	37.557	33.9343	181.617	66.9289	131.968	189.526	204.935
At1g32230	171.139	229.538	159.57	103.064	138.054	52.829	132.134	191.574	133.102
At1g32230	273.337	143.424	168.305	123.618	74.4228	251.031	168.156	211.765	202.811
At1g32260	53.3678	54.2795	45.5579	17.0851	86.4683	24.1651	28.8144	46.2986	48.962
At1g32290	1310.73	2071.17	990.371	1217.51	1752.12	1218.79	1320.1	1584.01	1075.51
At1g32310	27.2756	54.0014	61.4923	16.2687	28.213	62.4629	48.7685	26.5092	48.9287
At1g32330	34.1683	44.6858	39.2225	17.4319	31.8252	30.3025	34.0897	36.188	45.9294
At1g32360	102.492	77.5829	98.5382	51.1024	14.6478	29.6114	47.6295	56.7005	34.244
At1g32380	125.198	102.159	60.3981	26.2009	176.474	14.8309	23.7321	31.7712	63.0168
At1g32440	14.0483	24.8287	33.0462	23.8313	102.903	25.6429	75.8384	64.9184	52.051
At1g32460	88.673	79.579	329.698	89.8449	132.393	176.41	333.55	322.846	256.239
At1g32470	37.6754	138.123	1100	574.621	573.722	1658.25	1671.29	1071.47	1448.29
At1g32480	19.8768	11.645	24.8392	33.3818	38.4099	325.728	44.9339	73.8828	17.197
At1g32490	60.9278	49.2106	63.2876	755.472	50.9267	148.162	47.9545	53.9352	45.7553
At1g32500	60.1563	86.2426	188.421	60.9848	48.0873	74.0801	119.662	103.782	80.311
At1g32530	70.802	34.9448	55.141	25.2048	56.2362	39.968	63.5717	29.7327	36.5934
At1g32550	14.0933	16.0999	150.938	66.6605	75.9932	52.5886	79.2047	75.8289	122.425
At1g32560	1181.22	156.777	34.4246	26.7082	23.724	20.5082	23.6194	12.2693	19.9252
At1g32570	3355.64	1812.46	1055.54	962.417	1588.6	1148.78	993.769	1548.19	1168.06
At1g32580	338.687	1644.52	797.407	198.774	2413.9	1034.92	362.251	482.67	597.639
At1g32700	17.3041	75.2878	182.766	45.2896	146.342	120.377	104.335	130.277	102.602
At1g32760	3198.25	6818.58	2255.63	3603.83	4099.8	5151.9	3236.72	4994.93	3309.13
At1g32790	55.6777	108.941	99.4245	26.4638	104.515	30.431	108.896	86.3049	144.303
At1g32810	107.207	48.0172	32.8025	14.8371	83.4067	123.399	36.3668	35.6527	21.1218
At1g32860	1555.72	2351.09	31.2596	132.892	725.996	304.353	363.624	265.651	512.865
At1g32920	545.519	63.1333	162.844	140.054	40.7571	226.664	244.944	256.227	299.608
At1g32940	143.824	13.3701	13.7878	74.5846	17.2078	40.1508	52.8868	36.6368	12.7181
At1g32990	105.74	473.792	927.321	122.937	257.556	627.933	556.017	485.793	627.981
At1g33040	1161.84	1329.07	1022.49	424.896	280.791	267.059	523.633	357.414	413.716
At1g33055	105.09	113.636	77.4753	34.8525	28.7863	31.6451	25.0147	28.459	33.7598
At1g33090	62.5549	36.9536	13.3189	24.6357	51.6679	26.9108	30.9361	30.4348	31.9671
At1g33110	462.698	103.711	111.668	59.7281	144.94	190.746	146.768	135.108	90.0172
At1g33135	392.832	347.917	392.316	90.969	341.444	234.468	155.369	135.419	328.608
At1g33140	4281.6	5275.89	2685.48	457.293	678.219	1251.54	1987.38	1433.44	1984
At1g33230	133.35	45.0164	122.941	73.1035	44.4825	47.6031	58.3638	52.6432	69.294
At1g33240	74.5445	277.395	400.593	146.301	654.151	309.885	318.208	318.374	521.703
At1g33265	88.7473	73.3061	59.2583	13.0558	17.7061	15.9226	27.4137	39.6159	32.1763
At1g33270	292.52	325.132	168.691	83.1014	295.09	146.019	131.49	232.33	170.199
At1g33290	17.8456	33.2064	27.1026	4.31084	68.6044	27.7384	31.3818	31.4583	31.7079
At1g33320	39.585	102.969	54.2964	21.9057	78.113	99.5248	53.0259	27.6415	69.6216
At1g33330	50.0975	64.5876	87.983	59.8017	167.241	34.1571	49.85	114.012	102.952
At1g33410	110.999	28.8354	46.4811	17.9719	79.4442	34.4762	60.2925	55.9817	50.0281
At1g33420	67.3385	22.9291	17.3601	13.5122	12.5773	27.3395	15.7188	18.9587	19.142
At1g33480	18.7246	17.0956	32.88	20.3918	14.9393	11.6656	22.9364	27.568	16.9928
At1g33490	361.216	120.791	120.001	66.9127	65.2919	50.7145	85.4068	123.099	73.1052
At1g33500	22.1175	13.9969	12.8569	26.4966	34.0263	45.2733	24.9292	19.2325	25.995
At1g33520	100.877	93.2894	94.5591	39.7082	35.9986	52.6212	61.0392	68.2622	42.8591
At1g33680	116.303	231.16	74.146	46.2872	119.492	112.15	125.843	248.544	169.644
At1g33720	399.132	173.898	263.054	146.567	67.6539	129.766	176.859	202.195	111.313
At1g33800	36.5114	76.241	384.096	33.2515	74.5068	34.1626	50.1931	65.4699	49.6805
At1g33811	13.1736	10.1828	148.61	50.0504	18.0501	102.079	108.277	113.288	63.4171
At1g33970	133.482	18.7994	25.4409	16.1427	50.3088	24.9659	41.6597	52.4413	48.4926
At1g33990	42.9579	45.4548	59.3544	27.3079	29.3328	90.3359	97.0463	94.1021	126.319
At1g34000	30.5009	80.2904	124.628	71.3906	183.122	447.067	327.432	204.791	246.036
At1g34020	66.771	91.611	41.789	36.2811	85.2217	13.6686	49.3921	59.6174	40.2001
At1g34030	952.661	1170.29	908.197	250.827	146.908	764.379	657.774	695.96	944.776
At1g34065	6.87358	21.3919	22.8807	26.7255	10.8585	29.4789	12.1756	11.8496	25.7998
At1g34130	53.4306	68.432	50.7804	38.6539	71.7337	22.4398	27.0353	38.777	31.5259
At1g34150	58.646	43.9128	45.3815	36.1405	32.206	27.5811	35.6366	50.6077	28.3341
At1g34190	73.8524	95.1306	114.527	21.9073	60.6847	26.6369	32.451	35.2287	54.3403
At1g34210	27.8229	34.3969	27.6724	24.4108	15.9042	45.3887	36.1	55.6938	53.9626
At1g34220	109.683	97.3796	135.844	40.9821	27.971	29.551	76.4665	88.1666	71.6014
At1g34270	27.0618	24.4473	41.3621	30.2688	28.8353	26.0015	16.9221	18.2529	22.6228
At1g34355	223.532	642.081	449.493	60.1402	434.641	332.845	218.311	161.032	269.871
At1g34370	138.253	60.4818	55.4841	39.4321	36.2379	38.8014	34.3763	49.0985	46.8593
At1g34420	92.6291	57.5526	47.4691	30.9201	92.1177	140.328	102.03	103.508	113.407
At1g34430	43.7066	219.041	372.749	56.127	159.193	75.3065	288.956	230.191	365.153
At1g34460	24.71	40.4135	21.7425	19.5797	26.0435	36.5532	35.6612	44.7261	38.2533
At1g34470	29.8315	18.2494	21.6583	20.2697	23.6358	26.2722	29.3019	32.5613	38.8575
At1g34550	43.2088	28.3023	20.5389	4.31084	21.7459	34.1533	15.9931	21.3123	30.0216
At1g34560	16.5604	18.1657	14.4822	51.4711	189.499	62.4104	32.3707	59.5837	18.1532
At1g34570	57.5165	47.8854	33.8044	26.9937	134.959	24.1438	30.4893	41.0803	56.9479
At1g34575	21.4587	12.7213	12.9091	25.7357	85.1444	36.5138	22.6928	36.4584	35.3
At1g34640	39.6158	86.984	110.933	28.7309	123.178	25.0093	40.1329	34.5311	143.139
At1g34750	150.855	95.9436	88.3513	27.8107	73.9636	90.9131	138.076	190.284	138.682
At1g34760	32.314	19.1466	28.8953	34.3777	24.821	11.088	40.6136	38.2514	40.0967
At1g35140	42.1506	31.9149	23.8297	27.8809	54.4013	11.526	46.3246	30.2289	41.0036
At1g35160	227.228	425.817	458.232	62.3586	243.159	156.458	239.748	252.122	211.508
At1g35170	9.32438	43.0123	200.373	23.1223	71.3007	20.7004	22.4849	25.264	27.4283
At1g35190	144.295	59.5361	90.1339	7.30573	65.5407	68.3228	61.3842	51.5632	40.0769
At1g35340	38.082	34.5775	22.4348	70.1294	50.9887	117.716	66.8373	65.6762	96.8709
At1g35420	603.222	482.968	237.72	163.79	298.756	323.93	232.22	269.573	220.365
At1g35430	17.5778	37.6494	79.446	9.46492	58.5702	56.8078	50.0514	64.332	95.9861
At1g35460	58.6381	35.6691	20.7609	9.26061	28.657	21.4074	26.4866	21.7226	48.0871
At1g35513	10.8961	12.2986	36.1856	59.6702	19.2747	10.7666	32.7648	21.2313	19.2444
At1g35550	162.734	128.158	105.671	72.9405	126.024	42.1212	59.6048	99.6142	160.839
At1g35580	14.3949	43.509	60.099	84.0939	82.4512	51.1698	114.434	202.557	137.907
At1g35670	38.2445	55.428	98.8877	66.2664	89.8895	23.212	44.8351	77.0651	74.7206
At1g35680	344.593	699.855	1220.09	609.188	462.346	609.146	1091.04	984.315	1003.97
At1g35720	28.1091	88.0416	322.219	53.0004	213.988	347.697	221.993	166.986	170.798
At1g35780	21.5425	16.0551	20.7352	22.7384	28.2451	28.2956	38.1761	47.5326	39.7744
At1g35900	9.15033	11.0931	10.6566	18.2226	107.994	20.6864	17.462	38.463	86.161
At1g36060	67.2473	57.5529	42.4053	24.7764	122.236	44.7108	33.6153	53.4678	50.0712
At1g36180	96.7978	260.452	228.032	18.161	297.034	81.1547	121.54	102.247	124.389
At1g36240	269.839	340.654	454.028	293.507	120.623	234.592	295.476	381.458	493.907
At1g36320	208.377	122.96	199.532	155.939	68.9513	94.578	185.163	142.04	104.433
At1g36380	20.9546	27.4082	42.6074	28.6347	19.5186	52.0139	26.6385	24.1966	36.5014
At1g36390	87.1903	195.335	407.992	60.3159	94.8382	173.505	129.499	92.0271	182.662
At1g36580	102.224	65.2826	215.949	33.66	78.7264	106.806	80.8356	104.609	77.5292
At1g36730	524.043	422.752	216.995	25.3525	40.2109	103.938	126.745	159.236	119.5
At1g36980	217.729	378.736	261.655	71.3464	216.724	190.434	198.526	165.922	216.094
At1g37080	18.5126	745.859	561.569	40.2619	354.651	350.084	158.352	265.16	197.667
At1g37130	25.0856	20.324	194.568	598.858	735.938	852.786	834.811	1769.82	2060.99
At1g37150	306.43	904.08	482.757	53.5549	290.572	286.975	222.329	154.241	258.928
At1g41750	50.4139	186.499	230.267	263.998	200.609	87.651	74.1241	125.408	97.8268
At1g41830	14.5187	605.785	328.313	8.07064	255.764	129.548	79.6991	92.7793	231.674
At1g41880	1221.32	1933.51	2373.19	433.909	726.93	812.609	1491.86	1505.87	831.227
At1g42190	9.06887	10.0407	4.85805	18.4196	82.7656	16.0007	27.1648	91.2091	78.0419
At1g42430	33.3872	64.5468	98.8435	9.10029	59.9405	26.6556	34.0913	28.1595	35.0619
At1g42460	21.9232	97.0788	17.828	48.4477	44.8391	16.7494	36.548	24.5184	77.4023
At1g42480	28.334	215.793	252.86	41.665	109.445	44.0283	80.7637	68.2492	178.389
At1g42550	48.1688	61.5306	92.0124	204.699	94.2847	103.806	156.27	197.131	154.95
At1g42700	27.0771	70.5456	60.2467	19.356	69.8889	34.4997	64.3238	48.2128	36.1706
At1g42960	115.394	236.655	529.988	251.165	237.232	976.854	423.672	552.521	648.988
At1g42970	19.3666	246.742	1844.61	1330.96	1407.36	4650.99	2479.11	1564.51	1759.07
At1g42990	228.153	69.2682	61.819	60.1979	19.515	92.4472	70.6163	134.696	104.967
At1g43130	64.2554	41.8467	156.309	32.087	43.8023	42.4265	60.6939	95.315	36.9005
At1g43170	1928.64	3809.13	1799.47	366.354	824.965	736.117	1278.19	1011.21	2093.91
At1g43560	68.6106	54.9354	217.818	93.9648	102.353	197.677	304.976	194.335	83.8605
At1g43580	25.8166	86.6009	106.906	50.2613	109.13	81.0969	64.7483	83.4172	140.609
At1g43650	24.1885	19.7434	13.8854	20.9677	18.7212	22.8588	18.1544	12.9292	44.4097
At1g43670	433.605	638.937	359.785	111.331	491.862	220.5	337.439	250.789	315.426
At1g43690	69.4839	109.135	71.5386	24.2307	83.8972	20.7805	32.0181	42.2034	29.4108
At1g43700	94.545	53.1881	43.5431	29.344	59.5863	52.1954	65.4307	65.99	68.304
At1g43710	115.168	286.686	347.712	96.4414	118.974	122.861	73.2853	348.849	224.689
At1g43800	26.5495	579.879	202.082	40.2016	42.4059	33.2592	25.4883	37.7462	27.6556
At1g43890	150.316	136.105	85.3263	51.8876	78.0125	87.1187	157.447	173.08	213.703
At1g43900	48.1997	89.6101	62.6828	26.8934	31.1874	50.08	50.0402	80.4473	63.7995
At1g43920	11.0918	7.38501	6.15369	11.1917	32.4075	11.136	28.4633	26.2298	14.7615
At1g44000	16.0616	38.443	154.412	105.847	206.857	159.278	119.223	248.561	217.233
At1g44030	15.004	16.9827	6.45084	59.8359	238.579	30.4133	118.06	77.9389	44.8023
At1g44085	2509.96	864.647	317.901	616.13	1040.47	603.156	782.002	659.838	648.966
At1g44100	83.3397	209.475	241.441	87.9576	63.3749	71.8667	112.155	162.179	112.729
At1g44110	10.2588	7.17176	10.107	28.5297	23.7187	31.7149	30.9135	45.9201	25.4657
At1g44446	70.1522	38.8597	176.448	106.726	358.656	282.493	284.184	296.559	283.414
At1g44608	19.5438	38.2946	14.2397	7.38876	55.5561	15.4938	21.6561	13.4046	29.725
At1g44674	37.6137	26.8205	20.6582	24.1832	36.6057	20.7775	43.2098	33.162	47.1762
At1g44750	22.8613	38.683	35.7323	44.0552	79.7685	26.2295	35.3711	27.5781	45.9603
At1g44760	10.6966	21.5626	49.724	29.3018	11.1554	47.7736	78.0154	74.4687	45.2652
At1g44770	58.43	34.5509	32.9858	5.47045	29.2457	98.1965	85.5661	98.3872	62.4992
At1g44790	32.71	41.2272	76.6303	44.8926	17.4091	11.2555	49.1258	73.3424	60.9799
At1g44800	14.5266	10.1458	15.6415	32.0017	70.2705	62.457	104.833	118.018	91.0199
At1g44820	39.1802	17.7934	37.8006	16.7109	9.65724	32.5906	35.7797	37.9093	21.678
At1g44875	113.715	381.978	51.8387	76.4734	206.455	122.484	203.572	135.265	114.569
At1g44890	322.639	382.376	117.269	113.447	448.88	203.816	146.78	147.559	124.235
At1g44900	15.3535	68.4441	75.6245	21.2399	29.6527	15.4646	25.9621	31.7887	16.2903
At1g44920	15.1829	57.3131	92.4623	56.7219	133.432	68.2469	86.3776	138.255	219.039
At1g44930	23.8479	27.8064	13.7739	52.3481	52.3829	10.3527	38.7711	86.9444	95.7707
At1g44960	194.97	163.877	73.2575	8.67772	37.8827	26.9479	30.654	40.0623	24.8262
At1g44980	168.878	33.3129	16.5066	38.0676	66.4659	59.0763	44.5633	70.1854	39.5042
At1g45000	683.352	246.269	151.062	114.142	116.234	118.655	204.905	170.298	168.172
At1g45010	6.91642	28.0504	125.64	32.7452	26.59	23.1376	36.2179	33.3481	32.309
At1g45130	16.5762	30.8584	68.1628	46.9037	39.4066	24.9197	97.1979	79.1109	34.2846
At1g45170	92.6974	111.808	104.819	25.6771	30.9423	40.5724	39.9378	35.9902	42.5273
At1g45180	80.0305	61.0651	32.006	19.7987	102.449	16.3017	38.4601	15.0736	25.9506
At1g45474	33.75	66.8906	131.739	115.374	99.1685	388.861	392.107	243.569	254.852
At1g45688	11.4646	87.1368	121.325	101.942	70.194	75.6581	175.743	258.021	182.849
At1g45976	54.7571	28.0279	25.9693	33.8095	28.8218	41.1779	52.1007	59.1393	30.93
At1g46264	14.6107	21.5136	20.1289	18.161	53.5996	15.2931	17.3822	28.0022	14.9199
At1g47056	41.0494	32.1298	25.1981	8.22327	55.5986	28.5959	31.2536	24.547	25.3129
At1g47128	51.4314	41.9919	2138.09	528.71	442.402	238.014	611.344	784.123	478.878
At1g47200	85.7539	249.303	322.477	249.243	1227.36	445.265	340.662	302.433	250.501
At1g47210	29.0027	57.4708	87.7113	43.8189	16.39	20.0864	53.7204	54.6522	77.7656
At1g47260	182.165	337.426	847.201	116.028	273.665	204.462	439.935	371.83	535.387
At1g47270	53.3019	25.8384	14.818	14.6669	43.0798	10.0402	34.3624	27.8195	18.7629
At1g47290	9.76127	16.5131	44.8139	13.4066	14.7827	48.3228	29.3302	20.5402	17.9878
At1g47310	44.3394	39.0821	54.2806	15.608	76.5058	18.1929	43.5259	24.7663	60.5338
At1g47340	64.5639	137.446	46.3969	22.2968	69.4596	138.987	61.0892	37.272	64.3308
At1g47380	30.4824	85.2553	115.651	14.631	99.8772	22.2405	33.3754	33.9752	52.1911
At1g47420	184.255	719.684	644.405	92.6284	169.115	226.35	255.208	333.397	376.503
At1g47490	290.093	203.442	276.485	54.7526	50.0575	48.3651	123.584	142.255	93.5794
At1g47500	326.179	744.757	903.322	814.271	2704.43	2144.74	850.075	2173.06	2749.88
At1g47530	63.7205	200.543	189.861	13.9268	80.4585	158.657	99.3643	146.943	87.9956
At1g47540	770.782	69.0191	53.2539	52.6953	159.811	43.3277	75.0369	77.8264	98.1803
At1g47550	47.455	51.4752	37.3419	15.6624	33.6442	28.4058	31.7514	28.2082	35.9044
At1g47580	16.0705	13.2461	38.3107	15.6959	29.5453	28.4832	33.0798	34.8497	22.8616
At1g47640	46.3386	290.058	174.995	12.6982	64.9263	97.0983	76.1977	47.6673	90.4453
At1g47655	1443.59	387.309	215.915	109.626	254.897	140.032	218.899	280.512	260.52
At1g47710	18.2872	27.9976	24.9773	18.5947	74.8467	19.4663	23.6586	20.5497	14.5781
At1g47720	33.0319	22.3106	29.2242	10.0349	31.1116	28.6402	17.9232	18.3006	16.1393
At1g47740	34.5522	22.7416	37.6247	139.619	24.4215	15.1056	72.5804	63.472	32.0479
At1g47820	51.2355	74.0684	69.4074	23.55	26.557	19.7476	28.3992	15.9181	28.6679
At1g47900	17.5091	24.1878	45.3121	9.83261	14.6273	18.658	44.5667	28.1768	20.418
At1g47970	908.437	703.664	421.099	143.403	294.807	217.333	180.374	334.196	316.012
At1g48000	58.021	37.0013	72.1222	16.5351	63.3608	57.386	28.039	61.8667	26.6788
At1g48030	87.3586	468.423	359.944	135.449	141.783	103.925	205.156	226.687	121.425
At1g48090	12.8516	27.1839	14.1963	32.2069	108.23	32.3967	26.2443	30.4312	49.6739
At1g48090	63.8687	136.922	196.373	29.9234	8.98228	53.5805	50.3385	66.1974	90.3945
At1g48095	18.2911	28.7676	16.466	27.1095	25.0302	14.2621	18.9661	13.1199	16.954
At1g48130	1200.08	51.116	36.0162	34.9634	13.4771	22.5383	14.6411	9.952	22.5619
At1g48140	28.0796	45.3831	48.5482	36.8294	20.7923	26.2283	72.2836	52.3208	51.6376
At1g48170	34.6668	187.332	103.762	22.195	133.614	32.7741	43.5617	45.9471	32.4275
At1g48210	188.988	86.3966	281.339	48.3688	154.766	146.175	125.833	176.073	333.291
At1g48230	124.678	507.759	297.482	61.7177	76.3924	64.4974	97.6586	103.827	83.379
At1g48240	50.0883	21.8235	49.4485	79.1642	89.6327	52.2192	38.0371	45.3848	49.3058
At1g48260	6.47188	21.3931	41.5886	7.81594	49.1045	16.3017	15.315	6.42872	6.99077
At1g48270	27.5766	47.019	40.3017	12.623	35.0417	24.0014	21.3611	13.6674	105.373
At1g48280	66.7533	26.3416	36.8504	25.6306	49.7756	28.3092	16.9453	22.4045	22.5399
At1g48300	146.648	73.9574	146.082	60.666	198.308	121.839	412.079	674.035	375.244
At1g48330	62.5807	30.4045	48.08	46.089	50.5257	29.1185	48.6547	47.1981	48.9838
At1g48350	34.1926	97.9387	247.095	90.8929	89.49	163.862	808.6	258.662	530.97
At1g48410	623.487	75.1402	367.125	36.8785	100.477	117.184	62.1103	108.565	61.864
At1g48430	28.3936	24.0681	40.8339	32.7968	42.8566	47.6842	29.6415	56.1915	40.1719
At1g48440	262.461	281.307	312.124	76.9591	133.473	147.55	141.479	136.138	200.269
At1g48450	38.2733	44.9508	64.1367	40.6788	33.8922	61.5734	92.6315	99.9437	76.3979
At1g48460	59.5262	170.711	104.778	19.8006	33.1156	19.6391	34.1106	40.9034	15.7734
At1g48470	62.9369	39.4976	103.339	21.3694	54.4366	19.9728	20.3454	20.1122	13.3721
At1g48480	10.5336	27.9074	42.1312	11.2462	29.9855	27.7433	32.7765	82.478	61.3053
At1g48490	35.3528	35.2282	37.0116	41.5886	178.71	63.335	58.8997	52.0562	73.129
At1g48500	28.319	26.5172	70.7207	10.0868	41.6523	44.7606	19.2692	19.6571	19.3545
At1g48510	18.9747	32.5509	616.891	107.834	254.494	174.406	169.059	181.107	204.249
At1g48520	13.8743	66.9505	121.599	65.4594	74.7154	49.8111	66.6895	30.4905	41.7247
At1g48600	11.0108	24.9781	13.166	57.9553	87.3154	9.96148	120.154	148.698	199.375
At1g48600	13.3824	30.4509	221.142	94.3319	119.659	268.275	418.887	500.797	398.126
At1g48630	344.097	995.641	413.165	78.0964	161.953	62.0697	160.164	140.32	175.606
At1g48740	15.8584	10.7915	17.8368	30.5862	36.4671	21.2132	25.6317	34.8265	22.514
At1g48750	190.308	39.5418	105.133	126.015	193.815	192.478	338.003	278.351	234.569
At1g48760	16.3999	14.3628	20.6602	21.4224	34.2443	18.2192	19.3312	26.5251	17.5896
At1g48790	14.5083	33.6465	37.408	24.5857	38.6194	74.7462	45.3908	51.5942	33.8275
At1g48830	585.217	637.016	941.796	274.032	183.269	816.375	668.786	619.262	556.081
At1g48840	45.7377	40.3197	35.9015	28.624	19.2524	39.0307	62.1773	38.6082	32.9837
At1g48850	107.247	98.3658	214.376	38.0773	37.7195	77.5622	53.4382	72.7763	231.214
At1g48860	159.105	219.371	343.21	47.6374	42.5596	62.3395	136.801	181.892	81.0814
At1g48870	331.774	113.021	45.0641	25.6686	102.033	36.9646	19.827	17.4975	27.6226
At1g48900	247.023	395.935	316.111	60.0141	36.9724	336.311	159.068	87.4019	184.801
At1g49000	2227.25	910.483	844.959	440.002	630.976	146.74	405.802	312.744	383.906
At1g49010	19.4547	7.1979	27.9681	32.8539	25.2102	23.5347	35.7291	27.7053	33.4441
At1g49130	8.88714	10.2472	9.00057	26.3943	76.5269	28.1473	23.4516	23.6113	38.2028
At1g49140	218.516	382.763	404.507	75.8364	156.329	167.021	247.828	285.673	175.557
At1g49150	2453.3	8721.66	3148.06	1723.33	1854.35	3491.72	3175.81	3001.54	3219.77
At1g49200	15.2613	8.58465	27.9693	20.6044	42.6532	41.8488	27.9561	47.3856	29.4021
At1g49240	194.312	391.911	883.718	249.456	380.497	632.851	808.514	763.703	570.387
At1g49300	152	86.4664	189.037	89.5211	96.5517	150.266	235.973	200.499	175.954
At1g49350	36.8058	26.8523	18.5343	30.0037	47.0734	21.9144	18.701	21.514	15.6765
At1g49380	31.9035	46.9815	45.3685	32.5355	80.1325	27.2765	40.6464	35.607	52.8322
At1g49410	393.445	389.204	310.556	53.2806	68.4308	57.1408	139.322	316.052	82.5653
At1g49420	208.469	136.511	113.595	62.8281	143.773	62.544	84.1635	75.1024	145.561
At1g49430	22.1807	182.34	238.437	87.8769	93.5476	82.1577	60.9065	93.0181	72.3642
At1g49480	98.9299	63.9785	121.373	25.1802	30.237	55.1121	79.1713	54.9491	54.9019
At1g49490	79.6255	436.105	727.758	77.4345	243.13	314.236	382.02	348.295	814.369
At1g49500	29.0652	40.8043	539.969	705.157	1553.82	3073.57	1703.01	1148.3	1732.56
At1g49510	51.7089	95.4062	178.28	59.2836	19.8756	41.1665	77.2418	106.241	46.4903
At1g49560	37.7631	17.2273	44.4565	7.53914	19.2059	22.9287	35.6545	20.9727	28.6161
At1g49580	17.7826	54.4565	59.0592	26.3712	18.3649	38.7415	32.2722	43.999	24.7892
At1g49600	173.29	314.052	233.132	73.7303	110.985	68.6105	50.0309	218.164	104.739
At1g49630	32.6467	53.4408	79.8595	28.1571	15.7369	40.7177	37.7454	55.6842	44.402
At1g49660	34.9599	54.2509	115.304	176.252	41.8169	14.296	212.802	157.323	57.2636
At1g49670	81.2307	225.079	117.246	63.7719	83.6189	22.9898	37.7915	35.6987	47.5416
At1g49710	37.9109	15.5309	56.0802	10.0429	22.0032	15.8294	26.4933	29.1284	31.3541
At1g49730	40.2513	44.6848	70.0009	9.66884	94.433	67.5684	32.7657	46.2843	32.9369
At1g49740	47.1137	38.6682	23.132	33.3606	25.0352	17.9033	19.9255	36.3593	20.8581
At1g49760	231.597	403.632	184.111	38.7036	101.531	76.3532	131.886	187.661	148.728
At1g49780	106.335	158.104	219.013	57.0043	110.039	110.397	61.9438	150.175	86.4792
At1g49850	48.585	42.304	18.1659	29.1045	41.1464	14.5297	51.1423	44.4879	16.0869
At1g49970	234.746	275.506	329.395	84.7973	173.295	165.513	322.703	271.421	161.233
At1g49980	19.6367	10.3364	18.7827	37.779	18.1234	25.0762	32.3807	11.4874	34.0334
At1g50010	2149.63	6142.11	2608.2	1541.07	552.147	1240.95	1139.09	2317.64	1272.74
At1g50020	32.4343	139.063	163.305	74.4977	103.532	148.421	213.646	215.897	116.889
At1g50120	31.2963	62.9146	71.8492	13.0169	49.905	22.5341	27.5516	31.4882	67.141
At1g50140	52.2729	74.3502	42.0143	43.4422	33.402	20.614	31.6892	65.0843	38.2191
At1g50170	217.937	40.9309	68.4737	22.0533	61.8204	59.4561	83.0433	127.598	53.507
At1g50200	316.012	168.651	133.242	167.128	126.322	89.852	182.348	261.752	139.407
At1g50250	153.052	86.5034	170.949	91.9637	170.464	262.547	390.044	485.05	253.307
At1g50260	53.9182	16.2396	21.5331	24.1531	15.9151	16.4371	30.8377	29.5903	16.8803
At1g50290	34.5614	11.9373	18.0805	18.7682	22.3249	17.6444	25.9338	29.7853	32.4659
At1g50300	38.6374	68.714	18.6764	11.1484	46.2433	53.7934	34.5591	46.8677	25.5795
At1g50320	57.7231	95.0483	400.918	101.942	1057.01	206.368	464.483	473.737	558.786
At1g50360	13.2799	18.484	11.791	5.03566	22.2442	16.3017	12.4245	9.43389	6.49549
At1g50400	109.209	132.703	24.8938	18.6013	30.0528	14.6695	20.7374	15.4777	14.3053
At1g50430	17.7405	148.708	302.738	29.5492	335.807	551.778	184.202	162.667	234.647
At1g50440	44.9068	16.2675	40.4752	22.2066	36.3944	14.9667	33.3308	45.0946	23.6619
At1g50450	30.3175	60.8241	109.928	45.8803	156.137	49.6867	87.5077	69.1977	73.9523
At1g50460	44.0394	41.4687	29.2142	21.4062	54.064	23.5442	42.0696	44.5834	59.0425
At1g50480	229.689	221.393	231.098	53.1556	79.1542	63.0852	160.616	277.187	198.966
At1g50490	26.4487	34.1322	74.5954	150.726	22.1463	78.3907	102.763	80.7523	62.0413
At1g50510	53.5438	61.9966	52.2534	24.2616	29.267	38.1241	34.8173	37.9205	23.4532
At1g50570	47.2577	58.879	38.2174	16.6819	24.4286	75.6594	33.1373	42.756	40.1128
At1g50600	143.695	87.6803	58.7035	10.9862	51.4006	59.905	33.5165	34.7572	38.1641
At1g50630	8.31785	10.4143	95.4963	21.997	21.2257	33.5074	26.4767	14.9843	22.4655
At1g50640	29.974	91.1052	87.3921	12.0225	45.6343	61.5055	52.4025	69.2233	74.7165
At1g50660	22.1505	46.8253	51.1121	62.9303	94.4872	45.5694	25.7999	36.8069	31.0456
At1g50670	36.8089	85.9956	118.842	138.545	92.7741	51.9633	71.3131	47.6557	43.6637
At1g50700	10.0327	13.6475	23.4201	28.787	219.982	61.3644	101.203	167.342	96.6847
At1g50720	34.8131	38.01	20.6582	31.7477	20.6295	35.1394	34.8784	28.6332	40.6762
At1g50740	9.65658	16.88	39.9081	6.6357	16.6291	44.6459	15.4723	8.63954	17.9878
At1g50840	99.7144	83.554	110.485	33.3718	89.8719	20.9979	99.1028	70.8236	48.7094
At1g50900	17.512	15.4984	154.996	26.984	89.2094	45.8886	191.301	237.125	156.214
At1g50920	881.048	883.319	465.232	233.669	204.57	100.614	142.757	181.992	118.217
At1g50940	24.6331	26.438	34.4722	9.61326	15.454	17.647	16.8304	16.6545	15.2917
At1g51060	182.956	776.618	1264.86	336.126	110.345	327.018	576.789	651	372.388
At1g51070	31.891	457.191	529.34	124.798	84.9434	117.756	169.302	149.405	112.282
At1g51110	54.7056	24.2949	93.9597	41.6119	32.689	69.1374	123.283	88.7908	161.036
At1g51150	159.498	207.118	118.819	155.575	253.985	118.279	35.8396	33.261	52.8608
At1g51160	99.5064	141.19	130.021	62.4121	132.582	29.5838	93.8855	88.035	112.45
At1g51170	29.9151	72.9199	64.7606	41.1035	35.6065	83.764	36.8059	62.2553	37.2503
At1g51200	405.804	492.025	330.507	501.825	233.586	707.562	432.917	288.72	471.332
At1g51310	32.0609	23.5909	22.8723	16.6132	14.4229	19.2235	33.1995	17.695	17.4696
At1g51360	23.4683	43.5886	29.6627	24.2211	33.8058	30.8308	43.1947	41.4691	37.7738
At1g51380	653.247	337.641	97.7239	43.3567	57.6903	33.0763	30.5763	43.3298	94.4385
At1g51390	34.7773	28.5373	35.8566	43.0939	20.6345	39.4949	28.4922	32.4396	38.7308
At1g51400	26.6534	76.4591	606.338	1217.13	1293.77	3850.32	2259.09	2244.66	1628.26
At1g51420	54.2205	14.9258	54.0393	29.7717	38.2611	24.878	38.7355	25.441	68.5439
At1g51500	7.83945	19.2361	50.5841	308.915	63.5054	166.927	91.1494	81.1496	53.4209
At1g51510	255.299	122.426	120.093	64.7823	79.6148	86.454	132.888	61.7549	43.5073
At1g51540	48.4484	54.6668	42.6849	17.0973	37.6124	32.1209	34.9144	29.3194	22.5538
At1g51550	133.495	110.594	65.368	101.756	527.317	37.8515	57.6824	62.7119	116.818
At1g51560	40.2723	45.8133	20.5654	55.5029	31.0423	18.8793	21.2366	19.6391	27.622
At1g51570	99.5311	87.4666	170.434	28.408	24.9846	50.1519	60.961	95.023	39.8623
At1g51590	111.899	95.8849	52.7797	33.2191	50.881	14.6124	30.469	24.3078	36.0124
At1g51600	42.3542	54.7848	29.0069	35.3283	45.6822	17.6029	22.3049	11.7859	24.5817
At1g51600	112.783	65.06	42.6057	20.5162	42.0168	31.5326	33.9986	37.5767	17.2601
At1g51610	53.662	20.1112	43.7015	33.1916	18.0307	22.492	48.45	32.418	23.1787
At1g51630	109.326	177.741	92.4733	32.9627	69.2366	26.6421	126.21	100.642	151.16
At1g51650	232.281	160.818	168.675	176.803	127.928	135.577	324.318	481.246	238.861
At1g51700	15.8931	10.12	36.3967	21.7349	74.9649	18.6267	62.9978	69.9263	54.4262
At1g51710	604.461	377.252	300.147	26.2427	82.4897	50.4144	60.2629	70.1074	95.9232
At1g51720	130.428	77.6532	78.2359	32.9154	61.2141	44.8523	47.9927	52.4785	33.7662
At1g51730	365.161	359.71	306.137	18.4207	94.8271	91.2848	105.577	95.7549	62.4846
At1g51790	11.7227	15.2484	22.7333	29.3033	35.4743	47.1142	17.7054	17.6471	71.228
At1g51940	24.4094	48.6235	47.4806	43.3457	16.2762	23.5632	18.1091	13.0273	33.5066
At1g51950	19.4109	207.451	275.116	43.398	94.4306	111.607	92.4379	83.6901	103.216
At1g51980	367.342	768.474	449.225	34.8982	181.194	112.047	200.676	175.277	300.997
At1g52000	142.19	203.3	386.66	255.794	370.236	277.171	381.064	223.255	350.451
At1g52030	53.372	27.4985	593.686	1235.32	245.748	362.669	772.754	321.18	736.657
At1g52070	19.5287	61.2876	453.531	257.524	633.305	483.354	500.249	478.46	312.828
At1g52130	27.2249	14.4481	27.0134	25.2988	29.1687	21.558	38.9296	14.5841	20.6554
At1g52150	13.125	123.967	120.013	26.6278	23.0615	36.176	28.01	32.8286	24.1632
At1g52190	23.9024	41.9692	90.6144	61.0052	143.313	78.831	65.1162	159.525	155.829
At1g52200	11.5679	17.4775	25.8023	18.684	54.7325	81.2196	128.779	134.815	114.222
At1g52220	16.9732	54.6559	205.102	221.703	68.0437	451.857	371.117	547.479	362.829
At1g52230	13.8987	61.821	1458.38	1644.51	2284.87	4722.27	3559.44	2948.71	971.344
At1g52250	11.3824	24.2523	126.099	15.7704	52.5695	35.7738	24.9296	15.4899	26.0166
At1g52280	13.5256	32.1311	81.3403	29.0172	40.4436	66.769	133.004	38.4809	30.5556
At1g52300	771.24	446.231	1983.57	627.585	351.666	463.279	1073.18	1624.33	564.674
At1g52360	228.956	260.847	212.801	20.8112	135.032	59.3328	44.9606	38.6983	55.1153
At1g52370	191.703	177.379	150.967	63.6715	107.387	59.6992	93.9327	94.5123	95.151
At1g52380	390.564	215.61	97.2319	20.7417	44.3383	18.8671	44.0169	52.6264	24.7232
At1g52390	9.87652	18.5054	8.29341	21.1587	56.0983	25.3601	23.9635	16.2593	33.546
At1g52410	27.9637	1042.5	1119.67	76.4299	654.461	329.815	251.016	196.179	295.817
At1g52420	62.1175	177.086	134.459	5.38997	91.1672	29.5716	46.286	53.3909	36.3764
At1g52510	11.7794	12.9724	48.0591	52.653	38.0254	70.2969	188.603	214.497	99.6097
At1g52550	22.9646	29.111	44.0935	9.5165	43.9202	36.1609	46.2991	62.7071	95.6221
At1g52590	34.4661	21.4327	80.1188	19.9356	26.6297	17.1836	59.71	62.9433	67.5687
At1g52600	164.865	204.685	189.525	21.5177	74.6042	54.9664	94.052	75.1845	64.1728
At1g52620	19.2051	28.7225	27.1178	29.2887	61.1752	41.7156	19.4228	24.4662	20.5975
At1g52660	2360.22	340.241	278.965	172.592	378.262	324.789	253.42	160.112	124.349
At1g52670	29.3308	68.9868	98.2866	23.6144	81.2368	45.3712	115.197	99.7912	74.7005
At1g52690	1826.54	151.371	33.7292	34.9156	19.7324	63.1309	34.2279	23.3577	26.4485
At1g52710	15.2736	13.0255	28.2342	152.091	39.6172	26.4796	36.2558	39.4272	26.8873
At1g52720	34.1533	118.845	137.925	61.1785	80.2132	70.0505	142.242	153.853	96.9232
At1g52730	44.252	40.8064	46.8627	20.9853	20.8625	28.1622	38.1651	43.7497	59.8173
At1g52740	343.893	380.303	735.403	114.83	126.909	337.926	303.833	340.73	325.519
At1g52760	16.3137	40.558	56.5815	43.4525	111.806	69.9541	117.775	61.6675	36.2598
At1g52870	77.5692	106.447	82.4639	215.256	140.014	229.398	157.562	340.012	329.527
At1g52880	25.8715	34.5555	33.2775	21.6192	73.8441	48.934	55.1277	72.485	76.7497
At1g52930	502.103	351.034	120.621	50.5052	33.4474	45.8848	76.8893	58.3369	38.192
At1g52980	1044.54	550.933	237.853	84.5883	186.062	203.762	196.098	191.354	130.012
At1g53000	19.4256	19.2831	78.5631	17.4645	70.451	28.8128	25.7255	58.2572	45.9933
At1g53030	70.6583	39.0384	31.3213	13.9622	21.5269	31.8911	50.2452	52.4611	55.2186
At1g53035	16.6368	24.8161	74.4368	4.89362	8.28346	16.3017	22.7238	15.0759	19.4526
At1g53050	80.2562	61.6593	141.705	40.6871	51.3282	57.5705	105.026	82.3839	102.365
At1g53090	30.357	40.6838	44.0335	17.4274	15.8844	34.1489	28.3007	43.0227	62.0333
At1g53165	18.4819	20.8047	36.3741	20.2806	27.4545	15.0466	22.7166	33.4617	22.6331
At1g53180	15.7	55.5719	31.1824	23.8049	49.1794	34.1793	18.6739	36.0458	43.5419
At1g53210	319.498	273.934	662.839	164.753	274.564	271.338	200.153	696.689	947.873
At1g53230	28.541	59.4026	150.655	59.6078	40.774	37.0423	94.4305	101.272	199.204
At1g53260	226.309	340.957	667.968	384.481	595.466	241.944	88.097	153.094	155.789
At1g53280	159.693	146.129	87.1614	74.512	56.5647	73.8573	113.972	141.498	142.462
At1g53290	12.9703	63.0308	88.388	8.57555	30.2484	23.06	61.8622	64.7794	96.8544
At1g53300	16.2355	47.0608	74.7325	22.4455	6.23494	24.9284	26.9001	31.1585	38.134
At1g53310	105.563	300.811	304.359	112.398	121.788	106.035	167.804	197.299	148.068
At1g53320	179.233	92.6701	185.986	23.1755	28.3414	59.8144	83.7241	68.0332	94.8808
At1g53380	72.5078	117.817	85.5747	46.9053	96.0764	36.7064	39.8847	52.3711	187.188
At1g53400	46.531	53.8175	117.714	36.8863	84.0594	90.2047	108.365	97.9604	65.4846
At1g53430	7.07795	16.3623	95.2663	13.0044	81.9459	104.797	38.6767	110.541	70.0236
At1g53480	163.108	220.229	70.9199	80.3949	99.5026	85.1769	126.553	126.547	299.725
At1g53490	140.505	67.3308	95.4257	20.488	50.7011	62.0653	52.5915	39.0256	35.2896
At1g53500	54.2048	145.081	65.9339	65.9818	46.8203	34.8236	53.3572	82.1472	68.2578
At1g53510	30.5519	54.5761	69.1259	37.8717	42.7131	63.6553	69.7482	126.055	78.1034
At1g53540	895.101	57.5804	13.9926	7.00651	29.6403	59.1595	26.8159	25.8874	46.614
At1g53560	42.2609	66.2773	96.9178	40.7315	168.997	120.853	173.815	118.422	180.439
At1g53570	31.0786	53.8711	70.9454	10.4635	36.4901	40.7058	55.5123	43.1095	53.4392
At1g53580	62.5475	150.255	132.022	47.6456	107.263	33.3306	71.3399	144.067	80.8855
At1g53610	4590.56	2561.58	3787.56	3290.01	11563.9	6478.65	3445.04	1688.94	2772.34
At1g53620	4002.53	1421.85	702.677	829.956	1239.6	811.244	950.455	1705.55	1214.31
At1g53640	65.9528	115.157	57.4747	39.7528	150.619	61.3611	59.8599	27.6728	59.9135
At1g53645	84.3393	207.818	34.4503	6.65027	38.7678	26.0839	33.3367	32.5483	27.784
At1g53670	61.7257	30.4737	178.422	81.3723	54.1446	75.359	127.482	182.062	173.284
At1g53680	19.4245	8.8236	67.7488	7.13765	34.767	28.0701	19.0743	15.072	23.1152
At1g53720	101.469	32.6853	53.9101	33.2379	31.2826	41.7604	41.1008	29.5361	27.4603
At1g53730	38.824	46.287	131.101	12.0167	128.571	21.0748	81.0616	74.6037	85.0963
At1g53750	1450.63	624.135	510.479	93.0822	255.841	103.02	246.564	183.835	613.974
At1g53770	41.5725	37.4891	18.7203	29.0683	69.0078	30.8324	23.9191	27.2676	32.3855
At1g53800	91.1086	118.621	172.626	84.7333	116.63	18.4054	74.9576	111.725	80.3134
At1g53830	450.886	28.9147	21.4135	28.4527	43.385	26.9698	30.4537	31.2351	12.3457
At1g53840	25.1559	70.2784	163.965	52.0226	84.5602	50.4326	79.9446	153.691	96.9425
At1g53850	624.36	398.047	555.048	36.8247	73.0227	96.7487	116.586	120.192	351.505
At1g53880	124.309	94.5404	85.4983	7.7763	51.4111	63.6268	42.5249	24.1101	44.4701
At1g53910	791.792	1064.65	556.451	192.391	720.752	145.036	149.402	177.164	293.037
At1g53950	521.423	702.33	9.57643	373.442	1889.52	846.297	305.067	230.698	498.663
At1g54000	2492.74	2748.79	631.719	369.964	239.847	580.689	283.056	313.957	265.431
At1g54010	182.993	2822.67	2312.85	215.72	278.835	349.237	518.476	670.042	522.93
At1g54030	273.206	752.182	411.761	32.0046	94.5046	58.0002	60.6897	72.2968	98.6155
At1g54050	413.519	240.688	100.035	52.1615	94.6843	139.136	101.822	84.907	214.336
At1g54060	110.937	117.717	115.778	35.407	96.4958	28.0033	44.7322	77.5591	61.6684
At1g54080	172.12	99.5999	60.4036	20.8269	51.6476	39.2942	68.1775	69.066	58.3681
At1g54080	560.591	389.001	266.663	5.09767	186.233	183.543	180.064	94.1369	147.807
At1g54090	22.5543	25.4596	60.6441	219.497	56.3244	423.489	76.0979	74.3985	88.2375
At1g54100	718.072	192.027	210.725	133.94	35.6605	234.575	337.458	376.439	215.413
At1g54115	37.3295	73.8105	43.1514	86.1672	29.539	138.797	132.74	342.783	391.613
At1g54120	45.9561	33.7999	208.421	40.6602	37.2372	51.0733	72.4514	49.2545	56.3661
At1g54130	51.6456	47.1273	69.8856	26.7186	78.4475	30.1503	44.888	81.4882	201.371
At1g54140	72.9568	63.6199	35.8148	8.78568	33.602	10.6719	26.3401	19.4592	73.1467
At1g54220	20.2633	24.3725	34.4673	5.8661	44.7599	24.4312	30.3785	33.5826	36.3339
At1g54250	203.949	258.865	190.949	74.3769	152.214	119.3	185.234	141.594	178.634
At1g54290	40.5785	18.6189	101.049	23.9691	33.6563	34.3771	76.8624	55.0567	140.032
At1g54320	163.19	83.2094	345.874	30.6446	36.411	87.3834	199.629	169.587	117.02
At1g54340	122.249	135.694	133.806	13.9823	45.4753	24.7709	53.9259	68.7063	142.419
At1g54370	69.9605	100.833	157.972	12.6871	44.4224	156.252	101.226	68.8976	35.39
At1g54390	84.9506	70.652	70.1019	23.0942	33.0809	52.7578	35.5871	32.8931	54.9389
At1g54410	99.6549	1094.12	2003.12	599.952	1153.04	978.732	1506.7	1764.67	1196.8
At1g54490	153.534	255.707	314.438	114.256	34.5257	74.9081	116.282	109.466	403.566
At1g54500	62.7742	156.08	157.498	141.118	424.169	215.832	248.597	383.537	683.498
At1g54510	22.0049	17.3566	11.7822	25.0028	33.7736	12.2065	20.5435	15.5614	6.49549
At1g54520	37.9822	11.2027	39.9736	22.7737	58.454	63.642	66.9468	92.8332	49.2399
At1g54540	17.2997	48.8584	84.687	48.8777	101.001	42.7655	94.2763	110.301	141.6
At1g54570	20.3745	24.6942	14.5896	10.3995	14.9703	19.3415	15.9	25.0775	27.8894
At1g54590	49.8447	16.2516	19.781	11.4179	99.8599	33.9427	27.045	19.1455	21.7912
At1g54630	492.044	590.303	1194.63	159.282	138.641	413.846	827.522	303.002	800.403
At1g54690	485.356	573.029	535.613	183.414	190.798	97.9095	369.18	362.784	212.627
At1g54730	80.1825	39.6944	89.2698	9.38325	38.5856	36.9993	23.4428	22.9648	43.2966
At1g54740	22.4037	49.4017	61.1019	80.0493	116.604	189.75	162.205	167.33	319.539
At1g54780	36.1599	83.4627	369.359	168.112	65.7994	301.568	690.332	752.028	640.008
At1g54790	73.6119	129.452	60.6198	46.1003	172.148	38.5402	52.1205	61.5641	79.6424
At1g54790	122.101	145.741	129.244	27.9661	95.591	30.8338	42.2848	39.3965	35.686
At1g54830	54.9074	54.8813	83.2416	27.6493	25.6333	107.568	38.3306	51.3697	33.7449
At1g54840	8.28196	38.1529	22.9653	20.7165	177.99	31.4067	24.4197	13.7793	32.8368
At1g54850	45.5654	29.453	25.9355	20.8195	28.5662	21.5326	27.8292	13.0749	31.1351
At1g54860	1890.71	88.6451	41.029	17.2693	78.1368	52.8912	23.153	26.3347	32.1664
At1g54870	2791.9	198.817	42.3213	33.3553	37.394	12.8885	24.3986	24.6616	30.3024
At1g54920	42.6608	91.375	45.8454	16.788	42.5683	41.958	35.9792	29.3313	53.2584
At1g54970	10.1226	68.3336	1005.48	454.633	952.219	3815.76	618.527	1315.84	791.368
At1g55000	46.7617	85.3105	54.1359	33.2209	96.0415	61.8967	147.915	145.839	451.401
At1g55020	17.2234	245.378	557.174	102.602	64.143	43.7162	66.6011	70.243	53.236
At1g55080	81.4669	39.3428	28.7815	51.8377	29.1606	64.9097	22.7981	23.5828	15.963
At1g55090	73.2047	100.216	109.366	38.7756	77.5339	86.633	52.078	36.9282	71.2883
At1g55110	455.297	67.6312	168.457	101.699	74.4986	56.3637	94.5358	166.091	87.8911
At1g55140	43.7328	105.774	103.881	73.9711	37.8118	58.9622	120.093	114.626	127.151
At1g55150	77.2061	157.47	251.9	101.183	500.118	179.741	124.233	186.184	133.423
At1g55160	71.8223	139.783	187.385	151.307	264.342	997.688	273.105	288.685	246.673
At1g55170	321.588	29.4357	51.4946	18.6888	15.992	35.3813	43.9762	34.3993	28.0137
At1g55190	103.321	183.11	66.9167	5.47205	57.0512	26.3735	45.6751	38.3659	111.567
At1g55200	45.068	126.106	56.1602	26.7094	103.265	49.3972	37.6204	46.8436	53.048
At1g55210	12.2369	64.6497	233.458	120.253	82.9542	200.279	187.837	201.089	147.538
At1g55255	51.507	32.7592	19.7776	32.7821	36.1834	25.4294	45.2223	63.0525	34.7303
At1g55300	77.9532	33.7294	32.478	12.5593	55.0146	25.6594	45.9931	19.6747	22.6504
At1g55310	257.398	417.695	246.354	38.782	308.493	90.9543	117.309	154.708	132.286
At1g55330	27.6964	175.216	640.534	440.101	1441.35	637.95	721.68	721.323	2205.92
At1g55340	45.707	120.5	155.418	15.9864	52.8428	41.287	47.3445	87.2332	118.674
At1g55360	70.5315	340.876	397.837	64.8426	178.792	185.522	278.554	404.369	654.077
At1g55370	3518.23	2886.07	465.554	551.48	564.59	771.092	628.673	559.427	584.196
At1g55450	16.8959	14.5899	95.8461	68.6344	107.106	157.229	294.495	221.949	65.2626
At1g55460	207.278	187.467	175.618	50.7938	186.217	107.364	98.1443	97.7617	134.79
At1g55480	38.9219	58.2736	281.008	99.6663	695.772	356.39	317.579	314.97	367.503
At1g55500	47.4952	89.3097	62.8923	19.3888	99.4541	20.3525	53.5519	41.0643	39.9281
At1g55510	23.9794	17.9598	73.6986	40.5367	49.4607	47.7227	37.7885	59.4365	45.8406
At1g55520	65.2362	63.7764	115.785	53.6733	108.448	54.9842	51.2313	46.3121	109.178
At1g55530	213.02	37.1376	39.5229	10.9056	35.9109	64.7513	65.7823	61.8795	36.5076
At1g55540	88.6089	33.9129	26.0535	34.9265	58.3922	35.894	13.9589	13.7854	34.4343
At1g55590	70.8876	52.9531	32.4132	23.1859	59.0561	29.0911	38.0302	50.7039	46.2731
At1g55670	10.9448	79.5198	718.166	928.198	2033.06	3818.85	3523.78	3825.23	4418.18
At1g55680	123.774	237.067	200.304	103.368	30.2929	68.1056	130.171	159.099	166.546
At1g55690	79.8751	112.622	123.071	57.5448	184.712	89.3363	42.13	58.3704	70.7115
At1g55740	209.843	202.558	70.5432	40.5606	328.594	110.765	132.588	167.124	185.815
At1g55840	20.0974	76.7851	138.801	8.87729	26.4605	83.8992	129.613	112.06	113.264
At1g55850	284.464	103.132	217.717	88.321	86.8973	82.2639	84.7538	161.161	95.3293
At1g55920	22.0473	45.5077	101.606	29.4935	24.2783	82.9353	127.118	150.1	65.2741
At1g55960	113.648	66.0048	144.721	50.2471	248.054	227.193	242.472	158.909	353.532
At1g56010	242.108	35.7934	15.9733	41.3119	64.9358	43.9754	64.2327	43.383	74.4356
At1g56020	178.959	146.609	109.04	94.7127	244.941	82.3966	120.481	153.001	171.766
At1g56050	56.9144	83.2914	75.2986	11.4225	102.441	28.7503	46.7886	70.5808	59.5924
At1g56110	1320.13	873.149	331.372	64.3493	93.1385	89.1896	152.563	208.113	142.566
At1g56180	52.7824	26.4872	62.7309	16.3615	17.9664	97.0995	46.872	52.7485	55.8847
At1g56190	87.1556	149.6	545.68	182.349	331.746	315.63	907.681	476.221	602.869
At1g56200	313.197	410.664	712.608	162.896	184.271	409.75	506.185	473.771	482.263
At1g56210	42.2819	47.7974	25.9946	19.8556	26.539	35.3533	39.6624	44.9781	40.128
At1g56220	161.423	58.1681	112.16	98.104	200.051	505.953	473.778	524.064	474.529
At1g56230	13.9631	20.5481	44.6215	25.8944	42.3947	36.3893	30.9067	45.0402	38.7388
At1g56260	26.0094	17.4241	19.6042	28.8112	34.4617	16.3017	26.2943	8.53732	29.0071
At1g56280	286.493	262.845	455.931	237.163	588.358	1984.09	961.547	894.855	645.418
At1g56280	377.38	263.613	485.161	211.482	262.757	495.002	762.249	926.053	455.514
At1g56290	71.8131	124.674	102.813	33.0362	95.5879	38.2501	97.775	44.9119	108.514
At1g56300	225.645	129.907	83.6908	40.3875	70.788	33.6214	72.8059	85.5671	47.7855
At1g56330	250.509	252.111	497.396	88.6136	114.437	136.295	307.434	317.347	194.645
At1g56340	310.817	820.783	837.66	117.8	62.4764	53.4313	338.909	298.945	242.861
At1g56400	1211.79	292.261	299.689	36.7687	55.0686	39.1676	76.6999	93.0567	56.0332
At1g56410	1084.71	409.322	280.133	90.5564	270.159	274.805	255.775	316.403	225.915
At1g56420	40.7843	11.3423	8.93255	5.16829	20.0538	35.6169	24.6195	17.6553	14.7655
At1g56450	548.927	260.799	324.475	83.6709	137.429	78.7888	127.163	300.163	177.387
At1g56550	14.5918	34.1222	82.5359	33.9665	50.7694	23.1961	32.5369	29.945	31.3487
At1g56560	120.497	67.2399	44.1885	27.9664	114.469	50.8124	74.193	101.324	44.7612
At1g56570	16.74	15.5081	27.5471	87.3264	71.6992	10.9972	235.186	46.9779	119.022
At1g56580	139.698	1286.49	868.944	119.189	311.641	320.128	485.474	446.476	223.841
At1g56590	38.4507	19.9544	52.7316	27.848	15.128	21.4087	47.464	27.9771	18.4668
At1g56650	12.2035	13.4612	72.0753	58.4475	70.4721	11.7571	19.8054	9.66917	19.9329
At1g56700	49.6604	211.995	201.433	81.4301	23.0713	101.213	98.107	149.894	98.7765
At1g56720	14.8283	13.0534	41.5095	9.20405	59.936	21.8758	26.6492	42.6211	19.7846
At1g57540	8.31971	12.2117	42.0373	168.562	164.338	20.4059	158.688	182.17	179.624
At1g57620	18.1665	51.0625	81.2923	20.7269	32.9232	25.0501	52.6587	44.1705	28.2269
At1g57670	47.2532	29.683	18.6098	81.5594	99.3186	50.808	94.7638	95.0971	107.804
At1g57680	177.539	252.062	662.675	62.0601	71.04	98.0096	212.252	256.134	263.447
At1g57720	810.572	1649.57	685.103	139.731	254.411	429.782	708.318	748.728	708.252
At1g57760	52.1441	86.6531	140.148	48.3719	94.7055	27.1219	48.7256	89.2031	195.495
At1g57770	39.3319	28.2914	116.528	14.9706	84.7823	74.3607	81.7005	101.59	84.8404
At1g57820	18.1831	62.3661	90.4151	38.0972	37.2295	45.5044	58.0035	42.9671	35.5769
At1g57860	1371.59	1746.07	1677.09	895.651	595.183	490.883	835.944	651.949	322.705
At1g57870	58.644	32.8938	12.433	22.2267	92.1624	63.1301	33.4767	20.7256	50.9579
At1g57990	27.8726	32.5764	129.298	57.2221	24.629	146.395	171.789	148.961	202.216
At1g58080	100.03	104.406	229.264	110.54	169.711	317.724	278.945	378.693	246.127
At1g58200	24.8301	21.2233	34.5917	4.31084	45.8712	22.9482	31.895	31.9181	36.5472
At1g58220	138.096	81.84	75.1924	13.8153	88.3587	26.184	29.1954	55.1174	34.771
At1g58270	11.0516	91.788	439.631	73.6159	83.4244	63.2557	183.731	233.821	134.833
At1g58290	35.3691	58.4722	191.164	101.348	295.381	392.96	542.884	399.95	301.873
At1g58340	23.7309	15.7191	23.9917	24.3286	61.6372	31.538	25.3624	29.8533	48.8389
At1g58360	284.197	301.883	120.597	59.6971	64.3636	50.0824	46.5894	68.2886	36.8541
At1g58370	9.90564	15.7987	43.6646	19.7018	40.2141	65.2638	44.1468	82.2987	55.9284
At1g58380	558.388	653.599	826.857	944.386	182.528	198.428	812.809	990.44	455.728
At1g58440	60.6655	24.024	83.5398	28.3164	61.3946	22.605	45.5604	59.6172	104.38
At1g58470	47.6725	21.3491	23.9998	55.5207	157.747	47.4613	20.5454	34.7181	33.482
At1g58520	19.7358	22.083	28.7306	10.0779	6.29402	14.3484	46.6768	22.1112	22.9318
At1g58602	175.18	221.548	412.855	98.1683	384.579	182.425	204.063	144.789	162.807
At1g59124	145.744	161.835	134.954	44.2806	135.955	70.0126	117.047	83.1315	92.2138
At1g59520	186.57	1254.64	197.045	65.765	550.801	342.661	286.401	197.305	209.628
At1g59540	36.0659	22.588	15.3124	12.8564	18.2759	21.0664	12.3027	16.1665	13.7196
At1g59590	15.1377	13.1343	29.0088	38.3093	8.29927	35.7395	46.6145	35.6047	43.3988
At1g59675	14.4371	358.108	115.338	103.821	272.479	113.586	71.2181	164.234	161.526
At1g59700	111.622	23.1829	73.8549	53.103	6.24888	27.4602	51.9519	47.6706	44.2091
At1g59710	33.7978	37.2623	131.605	54.7056	84.6317	84.9159	39.8127	48.9702	58.0363
At1g59720	14.383	16.7419	11.5221	4.96533	10.3907	16.3017	14.5772	11.3574	8.48982
At1g59760	45.6919	43.5043	24.2386	20.9479	21.5114	19.6771	29.4243	37.2631	25.0567
At1g59830	76.5568	84.0627	61.2394	29.8032	64.7416	42.0204	116.207	80.614	49.3037
At1g59870	59.6372	54.8429	149.364	70.6883	135.108	187.386	424.998	393.651	596.818
At1g59900	241.411	112.543	218.283	95.4767	148.492	172.616	189.871	206.355	146.933
At1g59910	15.0686	25.7496	12.9364	21.496	14.0684	55.2644	24.4275	40.5554	25.2539
At1g59920	1365.21	736.831	253.036	28.851	181.688	168.789	32.6534	62.41	46.4357
At1g60000	26.3654	57.4401	278.225	60.5973	65.1564	127.369	300.386	165.761	66.6497
At1g60010	327.838	1104.84	567.53	129.43	505.956	554.341	386.573	277.214	377.452
At1g60040	944.539	870.055	514.924	448.39	857.284	470.663	271.484	360.178	338.445
At1g60070	20.3332	129.351	207.882	83.1186	14.5337	66.6406	126.036	127.817	195.114
At1g60095	40.1584	39.5383	46.3231	248.764	159.882	36.0054	30.1531	45.9971	92.8335
At1g60140	48.5874	20.0112	76.1162	30.2864	37.7718	47.2676	88.9502	68.3384	63.1744
At1g60170	148.982	54.9653	103.462	16.3896	12.5504	41.3803	65.1146	51.8381	32.5008
At1g60200	194.119	189.236	183.292	43.3426	197.732	58.6021	87.7937	113.578	112.682
At1g60220	24.9638	19.1156	30.6268	23.7338	22.0966	23.5247	45.9726	43.3461	33.5942
At1g60340	327.617	770.813	275.225	18.977	62.4084	57.6409	45.8599	35.9935	45.45
At1g60420	55.2111	10.5902	36.8684	39.5052	21.2311	21.0837	65.8376	28.0717	43.2986
At1g60550	11.7655	72.8324	188.549	353.529	64.8399	145.436	165.233	147.962	128.462
At1g60560	34.861	37.9663	20.8765	19.4244	13.0825	26.683	21.1723	10.4205	19.2997
At1g60610	44.9641	23.646	60.7067	37.7775	22.5482	20.7903	25.8275	39.342	33.9189
At1g60620	1512.4	1098.55	1383.74	241.705	274.057	152.424	245.579	420.451	153.041
At1g60630	37.2044	71.1578	49.7551	14.3538	105.47	48.4406	13.6294	19.4476	17.8745
At1g60660	21.8834	114.952	91.0458	66.7734	101.73	50.3001	63.8565	57.5007	103.222
At1g60680	265.974	62.5261	131.375	37.606	84.1095	129.415	107.72	150.499	126.588
At1g60690	117.769	25.6799	105.527	23.5166	41.8001	29.5439	38.9221	34.9568	49.5016
At1g60710	92.5375	102.502	418.222	61.1769	72.1588	149.848	258.102	274.546	162.664
At1g60730	296.099	39.6369	79.4098	37.8339	67.0374	142.242	106.034	133.343	166.474
At1g60740	1131.49	489.881	535.201	148.688	449.454	448.474	471.385	246.779	542.722
At1g60770	125.139	89.4997	83.8106	19.6929	17.8407	24.6224	92.2949	62.388	32.6627
At1g60780	10.551	19.8721	70.7102	51.8555	150.28	116.842	65.3121	59.2286	41.8397
At1g60790	18.2669	9.58434	60.6014	241.619	43.1023	66.0207	113.829	52.1374	86.8793
At1g60800	47.5195	75.9821	106.771	45.6709	120.588	21.8837	121.266	180.065	195.67
At1g60810	32.7734	268.406	632.528	114.077	482.409	144.741	148.447	156.819	230.588
At1g60850	69.5249	181.05	79.4843	16.6719	38.2367	33.1935	30.5087	93.5209	24.1272
At1g60940	744.794	284.18	416.602	264.338	455.415	276.206	426.061	558.134	456.342
At1g61000	44.9709	14.8062	44.0899	24.8886	20.1965	13.9125	19.8299	30.5541	22.3551
At1g61010	174.222	85.209	106.199	19.3258	30.9649	12.8551	54.1692	71.8286	31.3196
At1g61030	38.8344	25.8119	22.279	6.44598	30.3767	22.4699	12.7693	11.3309	20.2382
At1g61040	106.03	73.3448	48.3377	30.9297	16.1226	40.8024	32.6499	24.3915	39.3671
At1g61100	37.7	21.9366	72.2444	75.2857	47.8892	48.7645	46.992	57.4408	51.3446
At1g61150	83.7571	72.3309	103.698	58.3551	52.0321	53.1043	36.6677	44.2039	40.5847
At1g61200	32.9239	42.8298	365.463	77.3052	54.3343	66.8465	102.182	135.883	121.546
At1g61250	278.531	198.71	275.076	217.785	86.4039	552.811	200.674	416.317	418.006
At1g61255	14.2654	77.7207	98.0954	28.2207	78.7285	51.0325	32.1846	30.4122	66.8062
At1g61280	35.7714	36.8578	31.7049	7.39111	76.6004	25.5382	17.6691	21.5855	20.5598
At1g61380	13.222	11.6821	19.1964	47.8329	30.3036	48.1888	43.0821	67.5134	25.5154
At1g61400	19.4155	8.03761	10.845	8.45116	29.7189	9.04674	18.5114	51.5986	11.9755
At1g61440	19.2196	11.6259	6.68826	9.03435	16.866	26.6607	60.0462	53.4452	25.6283
At1g61460	13.255	10.3055	6.47524	11.3562	39.302	25.7142	14.2113	30.429	19.2895
At1g61560	12.5054	17.9305	14.6497	10.585	42.751	15.3188	24.4384	32.5987	34.3877
At1g61570	654.596	285.772	166.283	86.9776	76.4638	92.5157	98.3412	62.5139	205.893
At1g61580	585.51	508.352	373.882	109.347	197.087	138.149	295.812	292.413	127.282
At1g61590	120.001	24.0082	30.7612	10.3329	35.4262	29.0361	39.0166	30.8134	32.0436
At1g61600	203.586	80.2674	32.9252	82.0682	85.7986	36.1187	45.7776	58.6266	24.7442
At1g61620	76.5385	37.2815	31.2812	20.1861	23.1136	36.9815	45.3576	43.9771	51.6815
At1g61660	18.9388	11.3888	17.6192	7.45654	29.9409	38.1441	40.0624	39.0629	92.3687
At1g61690	97.4988	38.7254	27.1091	17.8787	68.5901	27.5442	18.5071	37.6395	28.5887
At1g61730	412.09	256.688	286.847	44.48	31.5724	23.8029	152.632	97.8457	124.192
At1g61740	104.474	42.6275	153.82	66.0563	145.406	88.4129	157.509	141.347	315.518
At1g61770	65.2506	133.449	89.8578	80.2481	49.1835	29.5319	61.455	49.599	30.1872
At1g61780	190.313	70.5974	234.96	65.3351	117.711	156.917	275.642	237.227	128.153
At1g61790	113.409	300.23	227.401	60.228	116.452	71.6109	131.397	137.319	147.541
At1g61840	25.9141	59.1213	28.3102	50.4565	57.664	28.2623	14.9332	15.0154	17.7099
At1g61870	115.287	112.046	47.1464	20.563	15.7042	33.4356	29.6653	53.0768	42.5551
At1g61890	41.0855	62.3624	105.573	50.1572	42.5199	46.1678	49.8306	50.1988	60.1639
At1g61920	1124.38	436.232	231.343	148.148	311.797	110.673	284.335	256.553	247.275
At1g61930	33.9455	85.5959	310.27	161.769	328.412	122.762	69.5465	117.902	112.926
At1g61980	27.8834	30.1352	25.4584	8.45722	32.5404	21.3374	15.3129	18.6312	16.6299
At1g62020	107.403	169.829	123.522	52.4496	60.3476	24.9344	57.5789	54.2152	45.7906
At1g62040	33.7099	30.0431	82.0328	77.3616	49.1248	110.193	120.078	97.8494	119.336
At1g62050	11.9597	10.8795	13.6725	4.6301	17.0065	21.3874	34.5569	30.5091	23.4253
At1g62150	26.5395	29.7789	48.9137	7.13532	24.4039	23.9064	19.7158	19.9564	18.3369
At1g62170	18.4542	9.64034	34.3913	61.6522	25.314	26.6579	51.1074	98.1168	99.2251
At1g62180	165.189	94.777	89.7529	68.5974	332.96	256.858	308.137	464.843	478.948
At1g62250	117.223	146.158	78.9253	23.5671	127.749	166.352	87.9665	30.2564	53.9752
At1g62280	43.602	52.1969	26.2454	28.0827	48.5382	28.6598	13.0973	18.115	30.2643
At1g62290	91.8777	82.5871	47.6245	24.4807	10.8082	29.0597	42.5034	58.1579	27.6292
At1g62300	42.873	102.779	151.909	28.7006	52.9346	35.4853	59.1825	60.8777	68.9128
At1g62330	10.9488	51.9677	29.9452	13.2169	33.8983	25.1798	43.8507	33.5953	29.0355
At1g62370	63.1666	451.637	73.6727	42.7636	222.955	57.2282	34.7993	70.0571	127.425
At1g62390	388.505	310.944	209.147	37.7555	63.4242	37.3554	73.685	70.9981	48.8578
At1g62480	30.6669	205.068	683.851	250.477	623.912	491.222	938.354	640.035	559.502
At1g62500	270.179	298.151	395.857	102.796	276.67	194.516	172.729	188.74	189.491
At1g62510	1463.42	626.433	625.695	480.308	1058.2	338.725	651.967	1060.73	806.999
At1g62520	3253.97	1545.8	592.536	541.2	1249.99	718.151	675.562	729.573	630.701
At1g62570	15.3082	181.538	117.32	133.846	101.019	32.9874	37.3278	49.5371	55.6677
At1g62610	18.176	27.2893	19.3524	12.5332	12.8986	21.137	25.6157	41.5682	20.7906
At1g62640	77.408	149.605	153.907	59.3104	98.972	36.4928	100.791	135.005	104.514
At1g62700	27.8404	268.232	856.762	374.829	989.716	418.181	281.348	313.437	371.995
At1g62720	15.756	13.0011	57.4253	140.68	43.0779	25.1771	27.1674	324.776	346.888
At1g62740	8.79746	7.74701	130.262	5.45504	34.6009	16.0373	33.4841	91.8032	10.7591
At1g62750	241.62	241.051	189.47	149.257	416.924	226.674	416.07	529.882	525.625
At1g62770	10.7435	17.5814	49.1855	23.3363	32.5091	10.4406	35.8323	27.1667	33.6843
At1g62780	39.8996	139.191	347.244	154.108	180.461	460.082	281.551	143.488	134.404
At1g62790	34.2734	39.1575	85.0087	144.517	96.7841	22.6314	145.658	200.676	123.249
At1g62800	46.6427	251.689	53.8476	10.46	21.5105	168.036	57.9482	44.7087	74.7126
At1g62850	68.3625	55.2506	52.001	23.8777	61.3242	26.7917	37.9773	47.2346	32.4926
At1g62860	8.74208	8.8005	13.4719	5.77704	9.68361	7.85139	9.82213	15.9374	12.5105
At1g62880	71.93	55.7025	40.7636	19.8712	58.4884	21.4997	22.6063	35.6581	59.4037
At1g62910	89.3641	196.438	144.76	31.6581	116.103	141.606	63.4971	49.602	44.6172
At1g62930	22.9821	27.4812	40.8316	39.6452	43.7424	14.0546	64.5913	39.0894	24.9451
At1g62950	415.259	247.362	111.057	94.721	181.178	149.308	107.197	263.828	206.165
At1g62960	17.5249	18.0929	44.0494	126.863	41.4333	130.585	84.7679	66.7695	89.9106
At1g62980	9.66814	12.321	142.481	127.393	71.7799	13.2004	26.48	27.1252	33.1027
At1g62990	14.7414	22.0703	13.3737	49.0727	49.4257	36.8778	38.7406	31.7179	56.4362
At1g63000	102.696	659.751	586.115	66.971	144.754	115.183	165.812	215.913	260.705
At1g63010	29.6676	51.5214	60.3568	41.2433	24.8319	67.9361	45.8135	31.5891	26.0751
At1g63050	136.052	160.592	193.707	29.2915	72.6265	22.9946	72.1014	85.0916	61.2743
At1g63110	18.4294	26.8153	18.3783	28.8251	53.7669	89.0756	20.4165	35.8377	30.7177
At1g63120	171.772	48.7938	103.488	546.906	247.095	507.418	596.018	275.362	663.785
At1g63150	33.4559	56.5387	40.0278	30.9327	17.6595	34.9185	21.8566	39.1986	44.6835
At1g63170	40.1198	123.663	196.457	17.9699	30.4301	26.1233	41.4461	60.5423	68.649
At1g63180	181.125	342.533	182.409	36.3143	41.6637	33.3288	35.9798	49.1899	46.0984
At1g63220	21.6133	90.9664	316.216	56.9758	132.252	87.7388	91.4111	119.051	194.488
At1g63270	48.7916	25.279	22.605	40.3047	15.8054	36.4147	38.5927	21.6541	21.5684
At1g63290	71.5667	124.247	119.423	234.308	42.9189	107.797	167.231	89.418	160.719
At1g63320	640.893	154.595	304.981	35.4376	92.4104	33.6557	54.0723	98.5945	44.1802
At1g63340	10.2875	10.5027	24.9368	43.8251	27.1581	16.7196	101.17	64.2525	29.6409
At1g63350	460.346	1138.03	597.033	556.685	189.043	240.177	284.426	409.845	293.201
At1g63360	19.9195	12.5462	33.8554	93.3801	124.197	28.7072	65.132	99.7886	96.7328
At1g63370	18.6211	20.8842	41.9999	23.2228	25.466	26.5322	22.0993	28.7529	20.9518
At1g63400	20.0148	12.7492	22.9615	56.3844	42.5232	52.5054	49.7034	27.856	23.421
At1g63440	27.3393	29.7064	15.4059	12.3495	83.8282	31.1127	23.8239	32.7724	57.9089
At1g63460	17.3994	63.1511	85.3188	7.87463	15.7839	32.0508	75.7282	58.2926	29.6584
At1g63470	18.3533	61.5474	59.075	43.721	44.8757	56.9492	48.451	47.0336	25.6326
At1g63550	141.128	352.029	570.648	393.037	1446.06	1179.87	444.186	1505.18	899.578
At1g63610	15.2805	9.9794	53.0598	66.8204	33.1798	17.4853	53.3085	57.418	23.1757
At1g63640	18.8768	33.3215	56.5836	58.5681	72.0524	32.6167	78.0116	44.5168	35.574
At1g63660	171.399	209.1	128.942	73.3763	38.9692	37.5931	58.3282	79.6205	68.7776
At1g63690	104.767	94.256	89.8378	33.7247	107.714	25.5338	64.0613	80.7949	112.656
At1g63720	15.8656	18.3418	12.2881	5.24592	32.9319	20.7036	28.7596	10.2884	39.9122
At1g63770	312.907	843.678	190.652	49.3235	101.088	194.564	236.011	162.556	137.199
At1g63800	31.8866	38.1671	83.651	45.3986	61.7708	78.4028	93.0961	74.4227	87.1268
At1g63820	75.64	63.024	23.5128	71.4565	121.946	36.9706	60.2371	66.5821	52.5695
At1g63830	60.3823	150.808	100.061	56.1911	72.7973	126.871	95.1947	106.796	121.126
At1g63840	114.015	72.4755	328.217	43.8872	72.2432	187.687	82.8407	132.399	107.343
At1g63900	339.304	198.779	94.3433	71.2048	409.23	122.716	123.541	127.374	151.879
At1g63940	129.123	378.894	360.089	125.891	134.857	184.377	284.566	300.959	246.691
At1g63970	29.1142	50.493	123.327	74.1647	118.02	563.168	169.241	163.183	141.357
At1g63980	179.683	268.52	104.542	55.4368	62.934	92.9462	173.74	126.152	247.349
At1g64040	155.115	119.081	130.492	57.2511	177.86	55.6002	65.4042	70.0278	76.7117
At1g64060	7.96527	25.4794	185.856	16.7976	18.3997	22.5745	67.1817	72.2105	23.8809
At1g64090	84.7246	675.9	597.116	146.968	373.968	181.481	238.247	240.691	527.615
At1g64110	1347.32	834.87	381.186	427.705	625.212	557.269	498.761	526.149	355.549
At1g64140	377.349	122.57	149.687	61.8321	54.5287	160.808	104.617	105.617	118.269
At1g64150	187.383	539.894	439.647	102.805	352.038	107.171	223.24	180.715	116.448
At1g64190	58.9422	210.931	291.757	134.068	68.4404	85.2055	159.267	133.397	160.649
At1g64230	163.899	161.131	211.738	61.4475	187.208	407.822	536.163	346.704	292.443
At1g64280	23.4864	26.0225	28.4084	13.3456	70.0565	25.3675	31.8188	47.7073	33.6631
At1g64355	21.6852	49.1117	113.521	28.7213	73.8871	75.9596	115.82	99.6509	51.4987
At1g64360	40.5523	636.092	100.199	88.7463	101.936	162.026	85.8397	107.423	165.211
At1g64430	15.0336	51.0971	135.545	83.7161	120.458	64.8696	73.4379	136.894	113.661
At1g64440	13.0614	9.1602	12.631	22.0834	13.9248	16.9955	30.9133	27.216	21.497
At1g64490	29.4743	76.1542	50.0032	43.065	16.6219	55.5984	55.4326	65.786	58.9366
At1g64500	19.1361	44.0043	73.5249	33.4672	71.3358	90.6563	149.356	163.667	140.847
At1g64510	104.723	307.901	844.154	211.126	456.532	396.238	391.058	319.354	133.521
At1g64550	315.012	269.159	128.936	80.0057	117.795	36.1557	67.8622	83.8149	113.791
At1g64560	247.943	704.432	183.762	98.1183	196.842	114.653	250.401	215.147	240.557
At1g64590	10.1777	11.5432	56.4093	63.1282	79.6477	15.0037	23.4646	31.7717	40.7626
At1g64630	31.5381	16.5426	15.4004	11.3611	6.72395	13.4125	18.5442	20.9374	14.1067
At1g64640	808.418	2518.79	1825.51	483.109	794.657	670.786	623.991	838.048	663.398
At1g64650	102.745	925.97	269.978	45.848	122.798	180.941	155.545	119.351	234.485
At1g64660	281.255	35.6089	23.9489	16.1936	53.1674	75.6931	51.567	59.1411	65.2691
At1g64670	40.6385	60.5482	69.3978	47.9315	78.3108	25.1303	70.0126	84.3098	57.3799
At1g64680	27.0417	50.0232	136.846	50.0781	113.134	183.386	387.905	249.481	225.909
At1g64710	54.1107	42.1201	88.9361	27.3068	55.1166	22.2772	42.828	78.5144	161.191
At1g64720	1689.77	2272.45	593.058	1209.47	2630.81	1908.41	3669.88	3861.82	5354.17
At1g64740	26.037	240.279	298.642	97.4251	242.246	205.326	88.5578	100.425	85.9311
At1g64740	243.887	841.591	492.925	88.4456	221.707	486.979	268.43	297.515	313.91
At1g64740	246.758	625.066	389.086	90.5444	63.4228	366.95	223.628	223.903	257.463
[truncated: 8,238 more rows]
