# Supplementary material for: Correlation Network Analysis reveals a sequential reorganization of metabolic and transcriptional states during germination and gene-metabolite relationships in developing seedlings of Arabidopsis
Source: BMC Syst Biol. 2010 May 13;4:62. doi: 10.1186/1752-0509-4-62 (PMC2890501; doi:10.1186/1752-0509-4-62)
Supplement: Additional file 3 — List of genes correlated with metabolites. [file 1752-0509-4-62-S3.XLS]

## Sheet: Correlation GDs
Correlation Network Analysis reveals a sequential reorganization of metabolic and transcriptional states during germination and gene-metabolite relationships in developing seedlings of Arabidopsis Elizabeth Allen, Annick Moing, Timothy M.D. Ebbels, Mickaël Maucourt, A. Deri Tomos, Dominique Rolin & Mark A. Hooks
Supplemental Data Set 2. List of genes correlated with metabolites
Locus Identifier	Gene Model Name	Gene Model Description	Gene Model Type		Metabolite	Corr Coef.	Metabolite	Corr Coef.	Metabolite	Corr Coef.	Metabolite	Corr Coef.
AT1G03130	AT1G03130.1	Encodes a protein predicted by sequence similarity with spinach PsaD to be photosystem I reaction center subunit II (PsaD2)	protein_coding		trigonelline	-0.964	unkM1.85	-0.9564
AT1G04640	AT1G04640.1	Lipoyltransferase, located in mitochondria but not found in chloroplasts			unkD8.0	0.9498
AT1G05010	AT1G05010.1	Encodes 1-aminocyclopropane-1-carboxylate oxidase	protein_coding		lactate	-0.9732	trigonelline	-0.9589	unkM1.85	-0.9812
AT1G05070	AT1G05070.1	similar to unknown protein [Arabidopsis thaliana] (TAIR:AT2G32580.1); similar to unknown protein [Phytophthora sojae] (GB:AAO24648.1); contains InterPro domain Protein of unknown function DUF1068; (InterPro:IPR010471)	protein_coding		lactate	-0.9502
AT1G06430	AT1G06430.1	encodes a FtsH protease that is localized to the chloroplast	protein_coding		lactate	-0.9663
AT1G07080	AT1G07080.1	gamma interferon responsive lysosomal thiol reductase family protein / GILT family protein; similar to OSH1 (OAS HIGH ACCUMULATION 1), catalytic [Arabidopsis thaliana] (TAIR:AT5G01580.1); similar to unnamed protein product [Vitis vinifera] (GB:CAO21403.1); contains InterPro domain Thioredoxin-like fold (InterPro:IPR012336); contains InterPro domain Gamma interferon inducible lysosomal thiol reduc…	protein_coding		Sucrose	0.9924
AT1G07950	AT1G07950.1	surfeit locus protein 5 family protein / SURF5 family protein; similar to surfeit locus protein 5 family protein / SURF5 family protein [Arabidopsis thaliana] (TAIR:AT1G16430.1); similar to unnamed protein product [Vitis vinifera] (GB:CAO64970.1); contains InterPro domain Surfeit locus 5 (InterPro:IPR009332)	protein_coding		Sucrose	0.9821
AT1G09570	AT1G09570.1	Light-labile cytoplasmic red/far-red light photoreceptor involved in the regulation of photomorphogenesis. It exists in two inter-convertible forms: Pr and Pfr (active) and functions as a dimer.The N terminus carries a single tetrapyrrole chromophore, and the C terminus is involved in dimerization. It is the sole photoreceptor mediating the FR high irradiance response (HIR). Major regulator in re…	protein_coding		Sucrose	0.9777
AT1G10270	AT1G10270.1	GRP23 (GLUTAMINE-RICH PROTEIN23); binding; similar to EMB1796 (EMBRYO DEFECTIVE 1796), binding [Arabidopsis thaliana] (TAIR:AT3G49240.1); similar to unnamed protein product [Vitis vinifera] (GB:CAO46900.1); similar to hypothetical protein [Vitis vinifera] (GB:CAN60262.1); similar to ACT11D09.4 [Cucumis melo] (GB:AAS80150.1); contains InterPro domain Tetratricopeptide-like helical; (InterPro:IPR01…	protein_coding		Sucrose	0.9651
AT1G12140	AT1G12140.1	flavin-containing monooxygenase family protein / FMO family protein; similar to flavin-containing monooxygenase family protein / FMO family protein [Arabidopsis thaliana] (TAIR:AT1G62570.1); similar to FMO-like protein [Thellungiella halophila] (GB:ABJ98059.1); contains InterPro domain Flavin-containing monooxygenase FMO; (InterPro:IPR000960); contains InterPro domain FAD-dependent pyridine nucle…	protein_coding		valine	-0.9576	choline	-0.9547
AT1G12910	AT1G12910.1	Encodes a protein with similarity to the petunia WD repeat protein an11.	protein_coding		unkQ7.9	-0.9546
AT1G13245	AT1G13245.1	DVL4/RTFL17 (ROTUNDIFOLIA LIKE 17); similar to DVL5/RTFL15 (ROTUNDIFOLIA LIKE 15) [Arabidopsis thaliana] (TAIR:AT1G68825.1); similar to unnamed protein product [Vitis vinifera] (GB:CAO42090.1); contains InterPro domain DVL (InterPro:IPR012552)	protein_coding		lactate	-0.949
AT1G15440	AT1G15440.1	transducin family protein / WD-40 repeat family protein; similar to transducin family protein / WD-40 repeat family protein [Arabidopsis thaliana] (TAIR:AT3G49660.1); similar to unnamed protein product [Vitis vinifera] (GB:CAO46046.1); similar to hypothetical protein [Vitis vinifera] (GB:CAN74744.1); similar to Periodic tryptophan protein-associated region; WD40-like [Medicago truncatula] (GB:ABN…	protein_coding		Sucrose	0.9726
AT1G16470	AT1G16470.1	Encodes 20S proteasome subunit PAB1 (PAB1).	protein_coding		Sucrose	0.9596
AT1G16740	AT1G16740.1	ribosomal protein L20 family protein; similar to hypothetical protein [Vitis vinifera] (GB:CAN74888.1); contains InterPro domain Ribosomal protein L20, bacterial-type; (InterPro:IPR005812); contains InterPro domain Ribosomal protein L20; (InterPro:IPR005813)	protein_coding		Sucrose	0.9658
AT1G18850	AT1G18850.1	similar to Os01g0112100 [Oryza sativa (japonica cultivar-group)] (GB:NP_001041811.1)	protein_coding		Sucrose	0.9549
AT1G21350	AT1G21350.3	antioxidant/ electron carrier/ oxidoreductase; similar to unnamed protein product [Vitis vinifera] (GB:CAO60868.1); contains InterPro domain Thioredoxin-like fold (InterPro:IPR012336); contains InterPro domain Alkyl hydroperoxide reductase/ Thiol specific antioxidant/ Mal allergen; (InterPro:IPR000866); contains InterPro domain Thioredoxin-like; (InterPro:IPR011594); contains InterPro domain Thio…	protein_coding		unkD8.0	0.9627
AT1G22690	AT1G22690.1	gibberellin-responsive protein, putative; similar to GASA2 (GAST1 PROTEIN HOMOLOG 2) [Arabidopsis thaliana] (TAIR:AT4G09610.1); similar to snakin2 [Solanum tuberosum] (GB:CAC44012.1); contains InterPro domain Gibberellin regulated protein (InterPro:IPR003854)	protein_coding		unkM1.85	-0.9588	citrate	-0.9574
AT1G26740	AT1G26740.1	structural constituent of ribosome; similar to structural constituent of ribosome [Arabidopsis thaliana] (TAIR:AT1G69485.1); similar to unnamed protein product [Vitis vinifera] (GB:CAO15012.1); contains InterPro domain Ribosomal protein L32p; (InterPro:IPR002677)	protein_coding		Sucrose	0.9644
AT1G26770	AT1G26770.2	Encodes an expansin. Naming convention from the Expansin Working Group (Kende et al, Plant Mol Bio). Involved in the formation of nematode-induced syncytia in roots of Arabidopsis thaliana.	protein_coding		Sucrose	0.9928
AT1G27150	AT1G27150.1	binding; similar to binding [Arabidopsis thaliana] (TAIR:AT1G27110.1); similar to unnamed protein product [Vitis vinifera] (GB:CAO41008.1); contains InterPro domain Tetratricopeptide-like helical; (InterPro:IPR011990)	protein_coding		Sucrose	0.9558
AT1G29350	AT1G29350.1	similar to kinase-related [Arabidopsis thaliana] (TAIR:AT1G29370.1); similar to Ubiquitin-associated [Medicago truncatula] (GB:ABE79826.1); contains InterPro domain Apoptosis inhibitory 5; (InterPro:IPR008383); contains InterPro domain Protein of unknown function DUF1296; (InterPro:IPR009719)	protein_coding		Sucrose	0.9521
AT1G29800	AT1G29800.1	zinc ion binding; similar to zinc finger (FYVE type) family protein [Arabidopsis thaliana] (TAIR:AT3G43230.1); similar to unnamed protein product [Vitis vinifera] (GB:CAO48008.1); similar to unnamed protein product [Vitis vinifera] (GB:CAO39438.1); contains InterPro domain Zinc finger, FYVE-type; (InterPro:IPR000306); contains InterPro domain Zinc finger, RING/FYVE/PHD-type (InterPro:IPR013083); …	protein_coding		Sucrose	0.9518
AT1G30970	AT1G30970.1	Encodes SUF4 (SUPPRESSOR of FRI 4), a putative zinc-finger-containing transcription factor that is required for delayed flowering in winter-annual Arabidopsis. suf4 mutations strongly suppress the late-flowering phenotype of FRI (FRIGIDA) mutants. suf4 mutants also show reduced H3K4 trimethylation at FLC (FLOWERING LOCUS C), a floral inhibitor. SUF4 may act to specifically recruit a putative hist…	protein_coding		Sucrose	0.9672
AT1G31175	AT1G31175.1	similar to Os07g0567500 [Oryza sativa (japonica cultivar-group)] (GB:NP_001060022.1); similar to hypothetical protein [Oryza sativa (japonica cultivar-group)] (GB:BAC55661.1)	protein_coding		Sucrose	0.9788
AT1G44960	AT1G44960.1	similar to unknown protein [Arabidopsis thaliana] (TAIR:AT1G03260.1); similar to expressed protein [Oryza sativa (japonica cultivar-group)] (GB:ABA94087.1); contains domain UNCHARACTERIZED (PTHR12677)	protein_coding		Sucrose	0.954
AT1G51380	AT1G51380.1	eukaryotic translation initiation factor 4A, putative / eIF-4A, putative; Identical to DEAD-box ATP-dependent RNA helicase 34 (RH34) [Arabidopsis Thaliana] (GB:Q9C8J1;GB:Q9SYE0); similar to eukaryotic translation initiation factor 4A, putative / eIF-4A, putative / DEAD box RNA helicase, putative [Arabidopsis thaliana] (TAIR:AT3G19760.1); similar to unnamed protein product [Vitis vinifera] (GB:CAO…	protein_coding		Sucrose	0.9867
AT1G52380	AT1G52380.1	Ran-binding protein 1 domain-containing protein / RanBP1 domain-containing protein; similar to Ran-binding protein 1 domain-containing protein / RanBP1 domain-containing protein [Arabidopsis thaliana] (TAIR:AT3G15970.1); similar to unnamed protein product [Vitis vinifera] (GB:CAO45936.1); contains InterPro domain Pleckstrin homology-type (InterPro:IPR011993); contains InterPro domain Ran Binding …	protein_coding		Sucrose	0.9837
AT1G52930	AT1G52930.1	brix domain-containing protein; similar to brix domain-containing protein [Arabidopsis thaliana] (TAIR:AT3G15460.1); similar to unnamed protein product [Vitis vinifera] (GB:CAO40535.1); contains InterPro domain Brix (InterPro:IPR007109)	protein_coding		Sucrose	0.9903
AT1G52980	AT1G52980.1	GTP-binding family protein; similar to GTP-binding family protein [Arabidopsis thaliana] (TAIR:AT3G07050.1); similar to hypothetical protein [Vitis vinifera] (GB:CAN68109.1); similar to unnamed protein product [Vitis vinifera] (GB:CAO39250.1); similar to hypothetical protein OsI_011244 [Oryza sativa (indica cultivar-group)] (GB:EAY90011.1); contains InterPro domain GTP-binding; (InterPro:IPR00528…	protein_coding		Sucrose	0.9703
AT1G55370	AT1G55370.2	carbohydrate binding / catalytic; similar to carbohydrate binding / catalytic [Arabidopsis thaliana] (TAIR:AT1G64770.1); similar to unnamed protein product [Vitis vinifera] (GB:CAO23489.1); contains InterPro domain Glycoside hydrolase-type carbohydrate-binding; (InterPro:IPR011013)	protein_coding		Sucrose	0.9687
AT1G55670	AT1G55670.1	Encodes subunit G of photosystem I, an 11-kDa membrane protein that plays an important role in electron transport between plastocyanin and PSI and is involved in the stability of the PSI complex. PSI-G subunit is bound to PSI-B and is in contact with Lhca1. The protein inserts into thylakoids by a direct or "spontaneous" pathway that does not involve the activities of any known chloroplast protei…	protein_coding		trigonelline	-0.9651	unkM1.85	-0.9705
AT1G56110	AT1G56110.1	NOP56-like protein	protein_coding		Sucrose	0.9846
AT1G56220	AT1G56220.3	dormancy/auxin associated family protein; similar to dormancy/auxin associated protein-related [Arabidopsis thaliana] (TAIR:AT1G54070.1); similar to unnamed protein product [Vitis vinifera] (GB:CAO17488.1); contains InterPro domain Dormancyauxin associated (InterPro:IPR008406)	protein_coding		threonine	-0.956
AT1G59920	AT1G59920.1	similar to unknown protein [Arabidopsis thaliana] (TAIR:AT1G59930.1); contains domain MADS BOX PROTEIN (PTHR11945); contains domain MADS BOX PROTEIN (PTHR11945:SF14)	protein_coding		Sucrose	0.9824
AT1G61040	AT1G61040.1	VIP5 (VERNALIZATION INDEPENDENCE 5); similar to unnamed protein product [Vitis vinifera] (GB:CAO16925.1); contains InterPro domain Plus-3 (InterPro:IPR004343)	protein_coding		Sucrose	0.9495
AT1G61770	AT1G61770.1	DNAJ heat shock N-terminal domain-containing protein; similar to DNAJ heat shock N-terminal domain-containing protein [Arabidopsis thaliana] (TAIR:AT5G18140.1); similar to unnamed protein product [Vitis vinifera] (GB:CAO69692.1); contains InterPro domain Heat shock protein DnaJ; (InterPro:IPR003095); contains InterPro domain Heat shock protein DnaJ, N-terminal; (InterPro:IPR001623); contains Inte…	protein_coding		alanine	0.9548
AT1G67090	AT1G67090.1	RBCS1A; ribulose-bisphosphate carboxylase; Identical to Ribulose bisphosphate carboxylase small chain 1A, chloroplast precursor (RBCS-1A) [Arabidopsis Thaliana] (GB:P10795;GB:Q94JW2;GB:Q9FPI6;GB:Q9SAV4); similar to ribulose bisphosphate carboxylase small chain 1B / RuBisCO small subunit 1B (RBCS-1B) (ATS1B) [Arabidopsis thaliana] (TAIR:AT5G38430.1); similar to ribulose-1,5-bisphosphate carboxylas…	protein_coding		lactate	-0.9643	trigonelline	-0.9591	unkM1.85	-0.9549
AT1G69530	AT1G69530.3	Member of Alpha-Expansin Gene Family. Naming convention from the Expansin Working Group (Kende et al, Plant Mol Bio). Involved in the formation of nematode-induced syncytia in roots of Arabidopsis thaliana.	protein_coding		Sucrose	0.9662
AT1G70350	AT1G70350.1	unknown protein	protein_coding		Sucrose	0.9496
AT1G71970	AT1G71970.1	similar to unknown protein [Arabidopsis thaliana] (TAIR:AT1G22680.1); similar to Os12g0174300 [Oryza sativa (japonica cultivar-group)] (GB:NP_001066287.1)	protein_coding		trigonelline	-0.9531	unkM1.85	-0.9746
AT1G73970	AT1G73970.1	similar to Os02g0123400 [Oryza sativa (japonica cultivar-group)] (GB:NP_001045734.1); similar to hypothetical protein MtrDRAFT_AC139344g16v1 [Medicago truncatula] (GB:ABE80081.1); contains domain ARM repeat (SSF48371)	protein_coding		glutamine	-0.955
AT1G75200	AT1G75200.1	flavodoxin family protein / radical SAM domain-containing protein; Identical to tRNA wybutosine-synthesizing protein 1 homolog (TYW1) [Arabidopsis Thaliana] (GB:Q8RXN5;GB:Q9FRL1); similar to ATR2 (ARABIDOPSIS P450 REDUCTASE 2) [Arabidopsis thaliana] (TAIR:AT4G30210.1); similar to ATR2 (ARABIDOPSIS P450 REDUCTASE 2) [Arabidopsis thaliana] (TAIR:AT4G30210.2); similar to unnamed protein product [Vit…	protein_coding		Sucrose	0.9648
AT1G75750	AT1G75750.1	GA-responsive GAST1 protein homolog regulated by BR and GA antagonistically. Possibly involved in cell elongation based on expression data	protein_coding		lactate	-0.964	trigonelline	-0.9665	unkM1.85	-0.9729
AT1G76300	AT1G76300.1	SMD3 (SNRNP CORE PROTEIN SMD3); similar to small nuclear ribonucleoprotein, putative / snRNP, putative / Sm protein, putative [Arabidopsis thaliana] (TAIR:AT1G20580.1); similar to unknown [Picea sitchensis] (GB:ABK21888.1); contains InterPro domain Like-Sm ribonucleoprotein, core; (InterPro:IPR001163); contains InterPro domain Like-Sm ribonucleoprotein, eukaryotic and archaea-type, core; (InterPr…	protein_coding		Sucrose	0.9512
AT1G76850	AT1G76850.1	SEC5A (EXOCYST COMPLEX COMPONENT SEC5); Identical to Exocyst complex component 2 (SEC5A) [Arabidopsis Thaliana] (GB:Q8S3U9;GB:Q9C6K6); similar to unknown protein [Arabidopsis thaliana] (TAIR:AT1G21170.1); similar to H0525E10.11 [Oryza sativa (indica cultivar-group)] (GB:CAH66927.1); similar to hypothetical protein OsI_015343 [Oryza sativa (indica cultivar-group)] (GB:EAY94110.1); similar to unnam…	protein_coding		unkQ7.9	-0.9512
AT1G77120	AT1G77120.1	Catalyzes the reduction of acetaldehyde using NADH as reductant. Requires zinc for activity. Dimer. Anaerobic response polypeptide (ANP). Fermentation. The protein undergoes thiolation following treatment with the oxidant tert-butylhydroperoxide.	protein_coding		Sucrose	0.9906
AT1G77510	AT1G77510.1	Encodes a protein disulfide isomerase-like (PDIL) protein, a member of a multigene family within the thioredoxin (TRX) superfamily.	protein_coding		Sucrose	0.9632
AT1G80440	AT1G80440.1	kelch repeat-containing F-box family protein; Identical to F-box/Kelch-repeat protein At1g80440 [Arabidopsis Thaliana] (GB:Q9M8L2;GB:Q8LBH0); similar to kelch repeat-containing F-box family protein [Arabidopsis thaliana] (TAIR:AT1G15670.1); similar to unnamed protein product [Vitis vinifera] (GB:CAO45951.1); contains InterPro domain Kelch repeat type 1 (InterPro:IPR006652); contains InterPro doma…	protein_coding		citrate	-0.9582
AT1G80750	AT1G80750.1	60S ribosomal protein L7 (RPL7A); Identical to 60S ribosomal protein L7-1 (RPL7A) [Arabidopsis Thaliana] (GB:Q9SAI5); similar to 60S ribosomal protein L7 (RPL7D) [Arabidopsis thaliana] (TAIR:AT3G13580.1); similar to 60S ribosomal protein L7 (RPL7D) [Arabidopsis thaliana] (TAIR:AT3G13580.3); similar to 60S ribosomal protein L7 (RPL7D) [Arabidopsis thaliana] (TAIR:AT3G13580.2); similar to unnamed p…	protein_coding		Sucrose	0.968
AT2G02100	AT2G02100.1	LCR69/PDF2.2 (Low-molecular-weight cysteine-rich 69); protease inhibitor; Identical to Low-molecular-weight cysteine-rich protein LCR69 precursor (LCR69) [Arabidopsis Thaliana] (GB:Q39182;GB:Q42011); similar to LCR68/PDF2.3 (Low-molecular-weight cysteine-rich 68), protease inhibitor [Arabidopsis thaliana] (TAIR:AT2G02130.1); similar to protease inhibitor II (GB:AAA91049.1); contains InterPro doma…	protein_coding		rhamnose	-0.9613
AT2G03980	AT2G03980.1	GDSL-motif lipase/hydrolase family protein; similar to GDSL-motif lipase/hydrolase family protein [Arabidopsis thaliana] (TAIR:AT2G04020.1); similar to unnamed protein product [Vitis vinifera] (GB:CAO67098.1); contains InterPro domain Lipase, GDSL; (InterPro:IPR001087)	protein_coding		alanine	0.9581
AT2G06520	AT2G06520.1	Encodes a protein with sequence similarity to the spinach photosystem II subunit PsbX.	protein_coding		trigonelline	-0.9645
AT2G07770	AT2G07770.1	transposable element gene; similar to unknown protein [Arabidopsis thaliana] (TAIR:AT3G15600.1); similar to unknown protein [Arabidopsis thaliana] (TAIR:AT3G43530.1); similar to hypothetical protein B14911_03489 [Bacillus sp. NRRL B-14911] (GB:ZP_01168655.1); contains InterPro domain Protein of unknown function DUF287; (InterPro:IPR005048)	protein_coding		Sucrose	0.9627
AT2G15130	AT2G15130.1	plant basic secretory protein (BSP) family protein; similar to secretory protein, putative [Arabidopsis thaliana] (TAIR:AT2G15220.1); similar to unnamed protein product [Vitis vinifera] (GB:CAO70845.1); contains InterPro domain Plant Basic Secretory Protein (InterPro:IPR007541)	protein_coding		Sucrose	0.9551
AT2G17190	AT2G17190.1	ubiquitin family protein; similar to ubiquitin family protein [Arabidopsis thaliana] (TAIR:AT2G17200.1); similar to hypothetical protein [Vitis vinifera] (GB:CAN59899.1); contains InterPro domain Heat shock chaperonin-binding (InterPro:IPR006636); contains InterPro domain Ubiquitin-associated/translation elongation factor EF1B, N-terminal, eukaryote (InterPro:IPR015940); contains InterPro domain …	protein_coding		Sucrose	0.9637
AT2G17300	AT2G17300.1	similar to unknown protein [Arabidopsis thaliana] (TAIR:AT4G35320.1); similar to Os02g0715300 [Oryza sativa (japonica cultivar-group)] (GB:NP_001047925.1); similar to Os08g0511400 [Oryza sativa (japonica cultivar-group)] (GB:NP_001062213.1)	protein_coding		unkD8.0	0.9629
AT2G19080	AT2G19080.1	metaxin-related; similar to hypothetical protein [Vitis vinifera] (GB:CAN72044.1); contains InterPro domain Metaxin (InterPro:IPR017410)	protein_coding		Sucrose	0.9582
AT2G19540	AT2G19540.1	transducin family protein / WD-40 repeat family protein; similar to MSI2 (NUCLEOSOME/CHROMATIN ASSEMBLY FACTOR GROUP C 2) [Arabidopsis thaliana] (TAIR:AT2G16780.1); similar to unnamed protein product [Vitis vinifera] (GB:CAO65363.1); contains InterPro domain WD40 repeat-like (InterPro:IPR011046); contains InterPro domain WD40/YVTN repeat-like (InterPro:IPR015943); contains InterPro domain WD40 re…	protein_coding		Sucrose	0.9682
AT2G19640	AT2G19640.2	ASHR2 (ASH1-RELATED PROTEIN 2); Identical to Histone-lysine N-methyltransferase ASHR2 (ASHR2) [Arabidopsis Thaliana] (GB:Q9ZUM9;GB:Q84WB9;GB:Q94CD2); similar to unknown protein [Arabidopsis thaliana] (TAIR:AT5G06620.1); similar to hypothetical protein [Vitis vinifera] (GB:CAN82112.1); contains InterPro domain SET; (InterPro:IPR001214)	protein_coding		Sucrose	0.9558
AT2G20180	AT2G20180.2	PIL5 (PHYTOCHROME INTERACTING FACTOR 3-LIKE 5); transcription factor; similar to transcription regulator [Arabidopsis thaliana] (TAIR:AT4G28811.1); similar to unnamed protein product [Vitis vinifera] (GB:CAO63786.1); contains InterPro domain Basic helix-loop-helix dimerisation region bHLH; (InterPro:IPR001092); contains InterPro domain Helix-loop-helix DNA-binding; (InterPro:IPR011598)	protein_coding		Sucrose	0.9493
AT2G20940	AT2G20940.1	similar to unknown protein [Arabidopsis thaliana] (TAIR:AT2G27290.1); similar to Os09g0541600 [Oryza sativa (japonica cultivar-group)] (GB:NP_001063815.1); similar to hypothetical protein [Oryza sativa (japonica cultivar-group)] (GB:BAC79191.1); contains InterPro domain Protein of unknown function DUF1279; (InterPro:IPR009688)	protein_coding		Sucrose	0.9861
AT2G23110	AT2G23110.1	similar to unknown protein [Arabidopsis thaliana] (TAIR:AT2G23120.1); similar to seed maturation protein PM35 [Glycine max] (GB:AAD51623.1)	protein_coding		Sucrose	0.9568
AT2G23600	AT2G23600.1	ACL (ACETONE-CYANOHYDRIN LYASE); hydrolase; similar to esterase, putative [Arabidopsis thaliana] (TAIR:AT2G23620.1); similar to unnamed protein product [Vitis vinifera] (GB:CAO42790.1); contains InterPro domain Alpha/beta hydrolase fold-1 (InterPro:IPR000073); contains InterPro domain Lipase, active site; (InterPro:IPR008262)	protein_coding		citrate	-0.9652	threonine	-0.9548	unkM1.85	-0.9644
AT2G24500	AT2G24500.1	Encodes a C2H2 zinc finger protein FZF.	protein_coding		Sucrose	0.9628
AT2G25740	AT2G25740.1	ATP-dependent protease La (LON) domain-containing protein; similar to unnamed protein product [Vitis vinifera] (GB:CAO43717.1); contains InterPro domain Peptidase S16, lon N-terminal; (InterPro:IPR003111)	protein_coding		Sucrose	0.9543
AT2G25930	AT2G25930.1	Encodes a novel nuclear protein that is expressed rhythmically and interacts with phytochrome B to control plant development and flowering through a signal transduction pathway Elf3 controls rhythmic circadian outputs under constant light conditions.	protein_coding		unkQ7.9	-0.9752
AT2G27020	AT2G27020.1	Encodes 20S proteasome subunit PAG1 (PAG1).	protein_coding		Sucrose	0.9558
AT2G27200	AT2G27200.1	GTP-binding family protein; similar to GTP-binding family protein [Arabidopsis thaliana] (TAIR:AT1G08410.1); similar to expressed protein [Oryza sativa (japonica cultivar-group)] (GB:AAU89192.1); similar to Os12g0618300 [Oryza sativa (japonica cultivar-group)] (GB:NP_001067291.1); contains InterPro domain GTP-binding; (InterPro:IPR005289); contains InterPro domain GTP-binding protein, HSR1-relate…	protein_coding		Sucrose	0.9754
AT2G27380	AT2G27380.1	Encodes an extensin like gene involved in seed germination.	protein_coding		Sucrose	0.9816
AT2G28350	AT2G28350.1	Involved in root cap cell differentiation.	protein_coding		unkQ7.9	-0.9667
AT2G31370	AT2G31370.3	bZIP transcription factor (POSF21); Identical to Probable transcription factor PosF21 (POSF21) [Arabidopsis Thaliana] (GB:Q04088); similar to bZIP transcription factor, putative (bZIP69) [Arabidopsis thaliana] (TAIR:AT1G06070.1); similar to unnamed protein product [Vitis vinifera] (GB:CAO16940.1); contains InterPro domain Basic-leucine zipper (bZIP) transcription factor; (InterPro:IPR004827); con…	protein_coding		fumarate	-0.9495
AT2G33410	AT2G33410.1	heterogeneous nuclear ribonucleoprotein, putative / hnRNP, putative; similar to heterogeneous nuclear ribonucleoprotein, putative / hnRNP, putative [Arabidopsis thaliana] (TAIR:AT4G14300.1); similar to hypothetical protein [Vitis vinifera] (GB:CAN68016.1); contains InterPro domain RNA recognition motif, RNP-1; (InterPro:IPR000504); contains InterPro domain Nucleotide-binding, alpha-beta plait; (I…	protein_coding		Sucrose	0.9771
AT2G33520	AT2G33520.1	similar to proline-rich family protein [Arabidopsis thaliana] (TAIR:AT1G12810.1); similar to Os08g0536400 [Oryza sativa (japonica cultivar-group)] (GB:NP_001062364.1)	protein_coding		fructose	0.9501
AT2G33730	AT2G33730.1	DEAD box RNA helicase, putative; Identical to DEAD-box ATP-dependent RNA helicase 21 (RH21) [Arabidopsis Thaliana] (GB:P93008); similar to DEAD box RNA helicase, putative [Arabidopsis thaliana] (TAIR:AT1G20920.2); similar to DEAD box RNA helicase, putative [Arabidopsis thaliana] (TAIR:AT1G20920.1); similar to pre-mRNA-splicing ATP-dependent RNA helicase [Chlamydomonas reinhardtii] (GB:XP_00169295…	protein_coding		Sucrose	0.9771
AT2G35370	AT2G35370.1	Encodes glycine decarboxylase complex H protein. Involved in photorespiration.	protein_coding		lactate	-0.971
AT2G37020	AT2G37020.1	DNA binding; similar to unnamed protein product [Vitis vinifera] (GB:CAO18175.1); contains InterPro domain Translin, C-terminal; (InterPro:IPR016069); contains InterPro domain Translin; (InterPro:IPR002848); contains InterPro domain Translin, N-terminal; (InterPro:IPR016068)	protein_coding		Sucrose	0.9522
AT2G37530	AT2G37530.1	similar to unknown protein [Arabidopsis thaliana] (TAIR:AT1G07795.1); similar to Thioredoxin-related [Medicago truncatula] (GB:ABD32198.1)	protein_coding		malate	-0.9771
AT2G43010	AT2G43010.1	Isolated as a semidominant mutation defective in red -light responses. Encodes a nuclear localized bHLH protein that interacts with active PhyB protein. Negatively regulates phyB mediated red light responses. Involved in shade avoidance response. Protein abundance is negatively regulated by PhyB.	protein_coding		unkM1.85	-0.9529
AT2G44410	AT2G44410.1	protein binding / zinc ion binding; similar to zinc finger (C3HC4-type RING finger) family protein [Arabidopsis thaliana] (TAIR:AT3G58030.3); similar to zinc finger (C3HC4-type RING finger) family protein [Arabidopsis thaliana] (TAIR:AT3G58030.1); similar to zinc finger (C3HC4-type RING finger) family protein [Arabidopsis thaliana] (TAIR:AT3G58030.2); similar to hypothetical protein [Vitis vinife…	protein_coding		valine	-0.9499
AT2G44860	AT2G44860.1	60S ribosomal protein L24, putative; Identical to Probable ribosome biogenesis protein RLP24 [Arabidopsis Thaliana] (GB:O22165); similar to STV1 (SHORT VALVE1), structural constituent of ribosome [Arabidopsis thaliana] (TAIR:AT3G53020.1); similar to unknown [Populus trichocarpa] (GB:ABK93329.1); contains InterPro domain Ribosomal protein L24e; (InterPro:IPR000988); contains InterPro domain TRASH …	protein_coding		Sucrose	0.9587
AT2G46600	AT2G46600.1	calcium-binding protein, putative; similar to PBP1 (PINOID-BINDING PROTEIN 1), calcium ion binding [Arabidopsis thaliana] (TAIR:AT5G54490.1); similar to unnamed protein product [Vitis vinifera] (GB:CAO14415.1); contains InterPro domain EF-Hand type; (InterPro:IPR011992); contains InterPro domain Calcium-binding EF-hand; (InterPro:IPR002048)	protein_coding		lactate	-0.9654
AT3G03640	AT3G03640.1	Encodes beta-glucosidase (GLUC).	protein_coding		malate	0.9567	citrate	0.9531
AT3G03950	AT3G03950.3	Physically interacts with CIPK1. Located in the nucleus.	protein_coding		Sucrose	0.9571
AT3G06530	AT3G06530.1	BAP28-related; Identical to Uncharacterized protein At3g06530 [Arabidopsis Thaliana] (GB:Q9C8Z4); similar to unnamed protein product [Vitis vinifera] (GB:CAO60817.1); contains InterPro domain Armadillo-type fold; (InterPro:IPR016024); contains InterPro domain BP28, C-terminal (InterPro:IPR012954)	protein_coding		Sucrose	0.9948
AT3G07910	AT3G07910.1	similar to unnamed protein product [Ostreococcus tauri] (GB:CAL51812.1)	protein_coding		Sucrose	0.9671
AT3G08900	AT3G08900.1	Encodes a reversible autoglycosylated protein peripherally associated with cell membranes. Highly expressed in roots ans suspension-cultured cells.	protein_coding		Sucrose	0.9643
AT3G09440	AT3G09440.1	heat shock cognate 70 kDa protein 3 (HSC70-3) (HSP70-3); Identical to Heat shock cognate 70 kDa protein 3 (HSC70-3) [Arabidopsis Thaliana] (GB:O65719;GB:Q42345); similar to HSP70 (heat shock protein 70), ATP binding [Arabidopsis thaliana] (TAIR:AT3G12580.1); similar to heat shock cognate 70 kDa protein 2 (HSC70-2) (HSP70-2) [Arabidopsis thaliana] (TAIR:AT5G02490.1); similar to HSC70-1 (heat shock…	protein_coding		Sucrose	0.9733
AT3G09630	AT3G09630.1	60S ribosomal protein L4/L1 (RPL4A); Identical to 60S ribosomal protein L4-1 (RPL4A) [Arabidopsis Thaliana] (GB:Q9SF40); similar to 60S ribosomal protein L4/L1 (RPL4D) [Arabidopsis thaliana] (TAIR:AT5G02870.1); similar to 60S ribosomal protein L4/L1 (RPL4D) [Arabidopsis thaliana] (TAIR:AT5G02870.2); similar to unnamed protein product [Vitis vinifera] (GB:CAO22101.1); similar to 60S ribosomal prot…	protein_coding		glutamine	-0.9575
AT3G09700	AT3G09700.1	DNAJ heat shock N-terminal domain-containing protein; similar to DNAJ heat shock N-terminal domain-containing protein [Arabidopsis thaliana] (TAIR:AT2G35795.1); similar to hypothetical protein [Vitis vinifera] (GB:CAN77055.1); similar to unknown [Picea sitchensis] (GB:ABK25685.1); contains InterPro domain Heat shock protein DnaJ, N-terminal; (InterPro:IPR001623)	protein_coding		Sucrose	0.9695
AT3G09840	AT3G09840.1	Encodes a cell division cycle protein, a member of AAA-type ATPases gene family	protein_coding		Sucrose	0.9727
AT3G11270	AT3G11270.1	MEE34 (maternal effect embryo arrest 34); similar to AE3/ATHMOV34 (ASYMMETRIC LEAVES ENHANCER 3, ASYMMETRIC LEAVES ENHANCER3) [Arabidopsis thaliana] (TAIR:AT5G05780.1); similar to hypothetical protein OsI_017151 [Oryza sativa (indica cultivar-group)] (GB:EAY95918.1); contains InterPro domain Mov34-1 (InterPro:IPR003639); contains InterPro domain Mov34/MPN/PAD-1 (InterPro:IPR000555)	protein_coding		Sucrose	0.9754
AT3G12860	AT3G12860.1	nucleolar protein Nop56, putative; similar to NOP56 (ARABIDOPSIS HOMOLOG OF NUCLEOLAR PROTEIN NOP56) [Arabidopsis thaliana] (TAIR:AT1G56110.1); similar to unnamed protein product [Vitis vinifera] (GB:CAO68269.1); similar to predicted protein [Physcomitrella patens subsp. patens] (GB:EDQ68322.1); similar to hypothetical protein OsI_011243 [Oryza sativa (indica cultivar-group)] (GB:EAY90010.1); con…	protein_coding		Sucrose	0.9668
AT3G13150	AT3G13150.1	pentatricopeptide (PPR) repeat-containing protein; similar to pentatricopeptide (PPR) repeat-containing protein [Arabidopsis thaliana] (TAIR:AT3G13160.1); similar to unnamed protein product [Vitis vinifera] (GB:CAO66960.1); contains InterPro domain Pentatricopeptide repeat (InterPro:IPR002885)	protein_coding		Sucrose	0.9601
AT3G13460	AT3G13460.1	Physically interacts with CIPK1.	protein_coding		Sucrose	0.9613
AT3G15000	AT3G15000.1	Identical to Unknown mitochondrial protein At3g15000 [Arabidopsis Thaliana] (GB:Q9LKA5); similar to unknown protein [Arabidopsis thaliana] (TAIR:AT1G53260.1); similar to Os09g0509000 [Oryza sativa (japonica cultivar-group)] (GB:NP_001063625.1); similar to DAG protein, chloroplast precursor, putative, expressed [Oryza sativa (japonica cultivar-group)] (GB:ABF97301.1); similar to Os09g0132600 [Oryz…	protein_coding		Sucrose	0.9508
AT3G15030	AT3G15030.1	Arabidopsis thaliana TCP family transcription factor	protein_coding		unkS7.37	-0.9586
AT3G16030	AT3G16030.1	CES101 (CALLUS EXPRESSION OF RBCS 101); carbohydrate binding / kinase; similar to B120, protein kinase/ sugar binding [Arabidopsis thaliana] (TAIR:AT4G21390.1); similar to unnamed protein product [Vitis vinifera] (GB:CAO45907.1); contains InterPro domain Apple-like (InterPro:IPR003609); contains InterPro domain Serine/threonine protein kinase; (InterPro:IPR002290); contains InterPro domain Protei…	protein_coding		alanine	-0.9519
AT3G16810	AT3G16810.1	APUM24 (ARABIDOPSIS PUMILIO 24); RNA binding; similar to APUM5 (ARABIDOPSIS PUMILIO 5), RNA binding [Arabidopsis thaliana] (TAIR:AT3G20250.1); similar to unnamed protein product [Vitis vinifera] (GB:CAO44837.1); similar to hypothetical protein [Vitis vinifera] (GB:CAN62467.1); contains InterPro domain Armadillo-type fold; (InterPro:IPR016024); contains InterPro domain Pumilio RNA-binding region; …	protein_coding		Sucrose	0.9735
AT3G17080	AT3G17080.1	self-incompatibility protein-related; similar to self-incompatibility protein-related [Arabidopsis thaliana] (TAIR:AT3G16970.1); similar to hypothetical protein [Vitis vinifera] (GB:CAN83400.1); contains InterPro domain Plant self-incompatibility S1 (InterPro:IPR010264)	protein_coding		Sucrose	0.9722
AT3G19170	AT3G19170.1	Zinc metalloprotease pitrilysin subfamily A. Signal peptide degrading enzyme targeted to mitochondria and chloroplasts. Expressed only in siliques and flowers	protein_coding		glutamine	-0.9688
AT3G19990	AT3G19990.1	binding; similar to hypothetical protein BB0394 [Bordetella bronchiseptica RB50] (GB:NP_886943.1); similar to Os02g0828500 [Oryza sativa (japonica cultivar-group)] (GB:NP_001048601.1); similar to Os02g0828200 [Oryza sativa (japonica cultivar-group)] (GB:NP_001048598.1); contains InterPro domain Tetratricopeptide-like helical; (InterPro:IPR011990)	protein_coding		Sucrose	0.9544
AT3G22330	AT3G22330.1	PMH2 (PUTATIVE MITOCHONDRIAL RNA HELICASE 2); ATP-dependent helicase; Identical to DEAD-box ATP-dependent RNA helicase 53 (RH53) [Arabidopsis Thaliana] (GB:Q9LUW5); similar to PMH1 (PUTATIVE MITOCHONDRIAL RNA HELICASE 1), ATP-dependent helicase [Arabidopsis thaliana] (TAIR:AT3G22310.1); similar to hypothetical protein [Vitis vinifera] (GB:CAN60235.1); contains InterPro domain RNA helicase, DEAD-b…	protein_coding		Sucrose	0.9606
AT3G24650	AT3G24650.1	Homologous to the maize transcription factor Viviparous-1. Full length ABI3 protein binds to the highly conserved RY motif [DNA motif CATGCA(TG)], present in many seed-specific promoters, and the B3 domains of this transcription factor is necessary for the specific interaction with the RY element. Transcriptional activity of ABI3 requires the B3 DNA-binding domain and an activation domain. In add…	protein_coding		Sucrose	0.9721
AT3G26340	AT3G26340.1	20S proteasome beta subunit E, putative; Identical to Proteasome subunit beta type-5-B precursor (PBE2) [Arabidopsis Thaliana] (GB:Q9LIP2); similar to PBE1 (20S proteasome beta subunit E1), peptidase [Arabidopsis thaliana] (TAIR:AT1G13060.1); similar to unnamed protein product [Vitis vinifera] (GB:CAO46631.1); contains InterPro domain Proteasome, beta-type subunit, conserved site (InterPro:IPR016…	protein_coding		Sucrose	0.9621
AT3G26740	AT3G26740.1	transcripts are differentially regulated at the level of mRNA stability at different times of day controlled by the circadian clock. mRNAs are targets of the mRNA degradation pathway mediated by the downstream (DST) instability determinant.	protein_coding		lactate	-0.9505
AT3G28345	AT3G28345.1	ABC transporter family protein; Identical to Multidrug resistance protein 13 (MDR13) [Arabidopsis Thaliana] (GB:Q9LHD1); similar to PGP18 (P-GLYCOPROTEIN 18), ATPase, coupled to transmembrane movement of substances [Arabidopsis thaliana] (TAIR:AT3G28390.1); similar to P-glycoprotein, putative [Arabidopsis thaliana] (TAIR:AT3G28415.1); similar to PGP17 (P-GLYCOPROTEIN 17), ATP binding / ATPase/ AT…	protein_coding		Sucrose	0.9688
AT3G29090	AT3G29090.1	pectinesterase family protein; similar to pectinesterase family protein [Arabidopsis thaliana] (TAIR:AT5G19730.1); similar to unnamed protein product [Vitis vinifera] (GB:CAO15020.1); contains InterPro domain Pectin lyase fold (InterPro:IPR012334); contains InterPro domain Pectinesterase, catalytic; (InterPro:IPR000070); contains InterPro domain Pectin lyase fold/virulence factor (InterPro:IPR011…	protein_coding		Sucrose	0.9521
AT3G44750	AT3G44750.1	Encodes a histone deacetylase. Controls the development of adaxial/abaxial leaf polarity. Two lines with RNAi-directed against this gene show reduced Agrobacterium-mediated DNA transformation of the roots.	protein_coding		Sucrose	0.9792
AT3G47470	AT3G47470.1	Encodes a chlorophyll a/b-binding protein that is more similar to the PSI Cab proteins than the PSII cab proteins. The predicted protein is about 20 amino acids shorter than most known Cab proteins.	protein_coding		trigonelline	-0.9545	unkM1.85	-0.9592
AT3G49240	AT3G49240.1	EMB1796 (EMBRYO DEFECTIVE 1796); binding; similar to GRP23 (GLUTAMINE-RICH PROTEIN23), binding [Arabidopsis thaliana] (TAIR:AT1G10270.1); similar to unnamed protein product [Vitis vinifera] (GB:CAO48651.1); contains InterPro domain Tetratricopeptide-like helical; (InterPro:IPR011990); contains InterPro domain Pentatricopeptide repeat (InterPro:IPR002885)	protein_coding		Sucrose	0.9528
AT3G50820	AT3G50820.1	Encodes a protein which is an extrinsic subunit of photosystem II and which has been proposed to play a central role in stabilization of the catalytic manganese cluster. In <i>Arabidopsis thaliana</i> the PsbO proteins are encoded by two genes: <i>psbO1</i> and <i>psbO2</i>. PsbO2 is the minor isoform in the wild-type. Mutants defective in this gene have been shown to be affected in the dephospho…	protein_coding		lactate	-0.9614
AT3G51920	AT3G51920.1	encodes a divergent member of calmodulin, which is an EF-hand family of Ca2+-binding proteins. This gene is expressed in leaves, flowers and siliques. The gene functionally complements yeast calmodulin 1 (CAM1) but only when selected against the plasmid harboring wild-type yeast sequences. Also the protein does not form formed a complex with a basic amphiphilic helical peptide in the presence of …	protein_coding		lactate	-0.961
AT3G52040	AT3G52040.1	similar to unknown [Hyacinthus orientalis] (GB:AAS20983.1)	protein_coding		Sucrose	0.9528
AT3G53420	AT3G53420.1	a member of the plasma membrane intrinsic protein subfamily PIP2. localizes to the plasma membrane and exhibits water transport activity in Xenopus oocyte. expressed specifically in the vascular bundles and protein level increases slightly during leaf dev	protein_coding		lactate	-0.9535
AT3G53940	AT3G53940.1	mitochondrial substrate carrier family protein; similar to mitochondrial substrate carrier family protein [Arabidopsis thaliana] (TAIR:AT2G37890.1); similar to unnamed protein product [Vitis vinifera] (GB:CAO15724.1); contains InterPro domain Adenine nucleotide translocator 1; (InterPro:IPR002113); contains InterPro domain Mitochondrial brown fat uncoupling protein; (InterPro:IPR002030); contains…	protein_coding		Sucrose	0.9699
AT3G57060	AT3G57060.1	binding; similar to binding [Arabidopsis thaliana] (TAIR:AT4G15890.1); similar to unnamed protein product [Vitis vinifera] (GB:CAO63071.1); similar to hypothetical protein OsJ_024442 [Oryza sativa (japonica cultivar-group)] (GB:EAZ40959.1); similar to hypothetical protein OsI_026242 [Oryza sativa (indica cultivar-group)] (GB:EAZ05010.1); contains InterPro domain Armadillo-type fold; (InterPro:IPR…	protein_coding		fumarate	0.953
AT3G57150	AT3G57150.1	Encodes a putative pseudouridine synthase (NAP57).	protein_coding		Sucrose	0.969
AT3G57780	AT3G57780.1	similar to nucleolar protein gar2-related [Arabidopsis thaliana] (TAIR:AT2G42320.2); similar to conserved hypothetical protein [Medicago truncatula] (GB:ABE94664.1); similar to hypothetical protein [Nicotiana tabacum] (GB:BAC53933.1)	protein_coding		Sucrose	0.9798
AT3G58660	AT3G58660.1	60S ribosomal protein-related; similar to 60S ribosomal protein-related [Arabidopsis thaliana] (TAIR:AT2G42650.1); similar to unnamed protein product [Vitis vinifera] (GB:CAO70027.1); similar to hypothetical protein [Vitis vinifera] (GB:CAN65947.1); contains InterPro domain Ribosomal protein L1, 2-layer alpha/beta-sandwich; (InterPro:IPR016094); contains InterPro domain Ribosomal protein L1; (Int…	protein_coding		Sucrose	0.9824
AT3G59780	AT3G59780.1	similar to unknown protein [Arabidopsis thaliana] (TAIR:AT5G23060.1); similar to unknown protein [Oryza sativa (japonica cultivar-group)] (GB:BAD82172.1); similar to Os01g0896500 [Oryza sativa (japonica cultivar-group)] (GB:NP_001045081.1); contains domain Rhodanese/Cell cycle control phosphatase (SSF52821)	protein_coding		lactate	-0.9549
AT3G60820	AT3G60820.1	Encodes 20S proteasome beta subunit PBF1 (PBF1).	transposable_element_gene		Sucrose	0.9754
AT4G00234	AT4G00234.1	similar to mechanosensitive ion channel domain-containing protein / MS ion channel domain-containing protein [Arabidopsis thaliana] (TAIR:AT4G00290.1); similar to Os04g0578700 [Oryza sativa (japonica cultivar-group)] (GB:NP_001053642.1); similar to OSJNBa0011J08.13 [Oryza sativa (japonica cultivar-group)] (GB:CAE03258.1); similar to H0404F02.16 [Oryza sativa (indica cultivar-group)] (GB:CAH66740.…	protein_coding		unkD8.0	-0.9615
AT4G01560	AT4G01560.1	MEE49 (maternal effect embryo arrest 49); similar to IMP4 [Arabidopsis thaliana] (TAIR:AT1G63780.1); similar to putative RNA processing factor 1-like [Solanum tuberosum] (GB:ABB86266.1); contains InterPro domain Brix (InterPro:IPR007109)	protein_coding		Sucrose	0.9582
AT4G02720	AT4G02720.1	similar to DEAD box RNA helicase, putative [Arabidopsis thaliana] (TAIR:AT1G20920.1); similar to Os09g0455400 [Oryza sativa (japonica cultivar-group)] (GB:NP_001063358.1); similar to hypothetical protein PY05066 [Plasmodium yoelii yoelii str. 17XNL] (GB:XP_725465.1); contains InterPro domain Protein of unknown function DUF926; (InterPro:IPR009269)	protein_coding		unkQ5.18	0.977
AT4G03060	AT4G03060.1	None function in Col due to a 5-bp deletion in cDNA which yields a truncated protein. The gene in ecotype Cvi encodes a 2-oxoglutarate-dependent dioxygenase which is involved in alkenyl glucosinolate production. The natural variation in this locus explains the diversification of alkenyl glucosinolate among different ecotypes of Arabidopsis.	protein_coding		Sucrose	0.9603
AT4G04940	AT4G04940.1	transducin family protein / WD-40 repeat family protein; similar to WD-40 repeat family protein / katanin p80 subunit, putative [Arabidopsis thaliana] (TAIR:AT1G61210.1); similar to unnamed protein product [Vitis vinifera] (GB:CAO15675.1); similar to hypothetical protein OsJ_021286 [Oryza sativa (japonica cultivar-group)] (GB:EAZ37803.1); similar to hypothetical protein OsI_023090 [Oryza sativa (…	protein_coding		Sucrose	0.9636
AT4G04950	AT4G04950.1	thioredoxin family protein; Identical to Monothiol glutaredoxin-S17 (GRXS17) [Arabidopsis Thaliana] (GB:Q9ZPH2); similar to thioredoxin family protein [Arabidopsis thaliana] (TAIR:AT4G32580.1); similar to hypothetical protein OsI_033059 [Oryza sativa (indica cultivar-group)] (GB:EAY79100.1); contains InterPro domain Thioredoxin-like fold (InterPro:IPR012336); contains InterPro domain Thioredoxin …	protein_coding		Sucrose	0.9566
AT4G10060	AT4G10060.1	catalytic; similar to catalytic [Arabidopsis thaliana] (TAIR:AT1G33700.2); similar to catalytic [Arabidopsis thaliana] (TAIR:AT5G49900.1); similar to catalytic [Arabidopsis thaliana] (TAIR:AT1G33700.1); similar to unnamed protein product [Vitis vinifera] (GB:CAO16273.1); similar to hypothetical protein OsI_034437 [Oryza sativa (indica cultivar-group)] (GB:EAY80478.1); similar to unnamed protein p…	protein_coding		lactate	-0.9555
AT4G10340	AT4G10340.1	photosystem II encoding the light-harvesting chlorophyll a/b binding protein CP26 of the antenna system of the photosynthetic apparatus	protein_coding		trigonelline	-0.9647
AT4G12470	AT4G12470.1	protease inhibitor/seed storage/lipid transfer protein (LTP) family protein; similar to pEARLI 1, lipid binding [Arabidopsis thaliana] (TAIR:AT4G12480.1); similar to Os03g0103300 [Oryza sativa (japonica cultivar-group)] (GB:NP_001048668.1); similar to retrotransposon protein, putative, Ty1-copia subclass, expressed [Oryza sativa (japonica cultivar-group)] (GB:ABF93505.1); similar to hypothetical …	protein_coding		lactate	-0.9513
AT4G14520	AT4G14520.1	DNA-directed RNA polymerase II-related; similar to RNA polymerase Rpb7 N-terminal domain-containing protein [Arabidopsis thaliana] (TAIR:AT4G14660.1); similar to unnamed protein product [Vitis vinifera] (GB:CAO71294.1); similar to hypothetical protein [Vitis vinifera] (GB:CAN61549.1); contains InterPro domain S1, RNA binding; (InterPro:IPR003029); contains InterPro domain Nucleic acid-binding, OB…	protein_coding		Sucrose	0.9625
AT4G14550	AT4G14550.1	IAA14 is a member of the Aux/IAA protein family. Involved in lateral root development. Gain of function mutation decreases auxin-inducible gene expression. Protein is localized to the nucleus. Expressed in stele and root tip epidermis. Functions as a negative regulator of ARF7/19.	protein_coding		unkM1.85	-0.9588
AT4G15550	AT4G15550.1	UDP-glucose:indole-3-acetate beta-D-glucosyltransferase	protein_coding		unkD8.0	-0.9499
AT4G16160	AT4G16160.2	Homologous to pea OEP16 and barley pPORA (OEP16), a member of Arabidopsis OEP16 family. Two OEP16 genes are closely related to each other and are conserved in all land plants, OEP16-2, also named OEP16-S, and OEP16-1 (renamed OEP16-L) are result of the gene duplication event that occurred prior to divergence of bryophytes and seed plants. Predominantly expressed in seed and is not inducible by co…	protein_coding		Sucrose	0.9559
AT4G16210	AT4G16210.1	enoyl-CoA hydratase/isomerase family protein; similar to naphthoate synthase, putative / dihydroxynaphthoic acid synthetase, putative / DHNA synthetase, putative [Arabidopsis thaliana] (TAIR:AT1G60550.1); similar to putative enoyl CoA hydratase [Cicer arietinum] (GB:CAB61740.1); contains InterPro domain Crotonase, core; (InterPro:IPR001753)	protein_coding		unkM1.85	0.9675
AT4G16250	AT4G16250.1	Encodes a phytochrome photoreceptor with a function similar to that of phyB that absorbs the red/far-red part of the light spectrum and is involved in light responses. It cannot compensate for phyB loss in Arabidopsis but can substitute for tobacco phyB in vivo.	protein_coding		Sucrose	0.9581
AT4G16515	AT4G16515.1	unknown protein	protein_coding		Sucrose	0.9489
AT4G16830	AT4G16830.1	nuclear RNA-binding protein (RGGA); similar to nuclear RNA-binding protein, putative [Arabidopsis thaliana] (TAIR:AT5G47210.1); similar to unnamed protein product [Vitis vinifera] (GB:CAO22325.1); contains InterPro domain Hyaluronan/mRNA binding protein (InterPro:IPR006861)	protein_coding		glutamine	-0.9509
AT4G17550	AT4G17550.1	transporter-related; similar to glycerol-3-phosphate transporter, putative / glycerol 3-phosphate permease, putative [Arabidopsis thaliana] (TAIR:AT3G47420.1); similar to transporter, putative [Brassica oleracea] (GB:ABD65069.1); similar to transporter, putative [Brassica oleracea] (GB:ABD65148.1); contains InterPro domain Major facilitator superfamily MFS-1 (InterPro:IPR011701); contains InterPr…	protein_coding		Sucrose	0.9593
AT4G18910	AT4G18910.1	NIP1;2/NLM2 (NOD26-like intrinsic protein 1;2); water channel; Identical to Aquaporin NIP1-2 (NIP1-2) [Arabidopsis Thaliana] (GB:Q8LFP7;GB:O49406); similar to NLM1 (NOD26-like intrinsic protein 1,1), water channel [Arabidopsis thaliana] (TAIR:AT4G19030.1); similar to unnamed protein product [Vitis vinifera] (GB:CAO48005.1); contains InterPro domain Aquaporin; (InterPro:IPR012269); contains InterP…	protein_coding		Sucrose	0.9581
AT4G20260	AT4G20260.4	DREPP plasma membrane polypeptide family protein; similar to plasma membrane polypeptide [Nicotiana tabacum] (GB:CAA69901.1); similar to DREPP2 protein [Nicotiana tabacum] (GB:CAB91552.1); contains InterPro domain DREPP plasma membrane polypeptide (InterPro:IPR008469)	protein_coding		citrate	-0.9565	trigonelline	-0.9695	unkM1.85	-0.9847
AT4G20980	AT4G20980.1	eukaryotic translation initiation factor 3 subunit 7, putative / eIF-3 zeta, putative / eIF3d, putative; Identical to Eukaryotic translation initiation factor 3 subunit D (TIF3D1) [Arabidopsis Thaliana] (GB:P56820); similar to eukaryotic translation initiation factor 3 subunit 7, putative / eIF-3 zeta, putative / eIF3d, putative [Arabidopsis thaliana] (TAIR:AT5G44320.1); similar to unknown [Picea…	protein_coding		Sucrose	0.9816
AT4G24800	AT4G24800.1	MA3 domain-containing protein; similar to MA3 domain-containing protein [Arabidopsis thaliana] (TAIR:AT5G63190.2); similar to MA3 domain-containing protein [Arabidopsis thaliana] (TAIR:AT5G63190.1); similar to MA3 domain-containing protein [Arabidopsis thaliana] (TAIR:AT3G48390.1); similar to H0525D09.11 [Oryza sativa (indica cultivar-group)] (GB:CAH66971.1); similar to unnamed protein product [V…	protein_coding		Sucrose	0.9543
AT4G25500	AT4G25500.1	encodes an arginine/serine-rich splicing factor. transcript is alternatively spliced and is differentially expressed in different tissues (flowers, roots, stems, and leaves) examined.	protein_coding		Sucrose	0.9721
AT4G28510	AT4G28510.1	prohibitin 1 (Atphb1)	protein_coding		Sucrose	0.9752
AT4G29510	AT4G29510.1	Has arginine N-methyltransferase activity. Modifies AtMBD7.	protein_coding		Sucrose	0.9718
AT4G30280	AT4G30280.1	putative xyloglucan endotransglycosylase/hydrolase, expressed in the mature or basal regions of both the main and lateral roots, but not in the tip of these roots where cell division occurs.	protein_coding		alanine	0.9533
AT4G31300	AT4G31300.2	Encodes 20S proteasome subunit PBA1 (PBA1).	protein_coding		Sucrose	0.9512
AT4G32520	AT4G32520.1	SHM3 (SERINE HYDROXYMETHYLTRANSFERASE 3); glycine hydroxymethyltransferase; similar to SHM1 (SERINE HYDROXYMETHYLTRANSFERASE 1), glycine hydroxymethyltransferase/ poly(U) binding [Arabidopsis thaliana] (TAIR:AT4G37930.1); similar to unnamed protein product [Vitis vinifera] (GB:CAO43779.1); similar to plastid serine hydroxymethyltransferase [Populus tremuloides] (GB:ABO61383.1); similar to predict…	protein_coding		Sucrose	0.9608
AT4G32590	AT4G32590.3	ferredoxin-related; similar to ferredoxin-related [Arabidopsis thaliana] (TAIR:AT3G16250.1); similar to hypothetical protein OsJ_018701 [Oryza sativa (japonica cultivar-group)] (GB:EAZ35218.1); contains InterPro domain Beta-grasp fold, ferredoxin-type (InterPro:IPR012675); contains InterPro domain Ferredoxin; (InterPro:IPR001041)	protein_coding		trigonelline	-0.95
AT4G33000	AT4G33000.1	Encodes a member of the calcineurin B-like calcium sensor gene family. Mediates salt tolerance by regulating ion homeostasis in Arabidopsis.	protein_coding		threonine	-0.9522
AT4G33010	AT4G33010.1	ATGLDP1 (ARABIDOPSIS THALIANA GLYCINE DECARBOXYLASE P-PROTEIN 1); glycine dehydrogenase (decarboxylating); Identical to Putative glycine dehydrogenase [decarboxylating] 2, mitochondrial precursor [Arabidopsis Thaliana] (GB:Q94B78;GB:O82642;GB:Q8GTY1;GB:Q8VZF0); similar to ATGLDP2 (ARABIDOPSIS THALIANA GLYCINE DECARBOXYLASE P-PROTEIN 2), glycine dehydrogenase (decarboxylating) [Arabidopsis thalian…	protein_coding		trigonelline	-0.9543
AT4G34190	AT4G34190.1	Encodes a stress enhanced protein that localizes to the thylakoid membrane and whose mRNA is upregulated in response to high light intensity. It may be involved in chlorophyll binding.	protein_coding		unkD8.0	0.9566
AT4G35570	AT4G35570.1	Encodes a protein belonging to the subgroup of HMGB (high mobility group B) proteins that have a distinctive DNA-binding motif, the HMG-box domain. The motif confers non-sequence specific interaction with linear DNA and structure-specific binding to distorted DNA sites. The HMGB proteins are involved in the assembly of nucleoprotein complexes. Cannot be phosphorylated by CK2alpha.	protein_coding		Sucrose	0.9803
AT4G36020	AT4G36020.1	Encodes a cold shock domain protein. Involved in cold acclimation by blocking the secondary structure of mRNA which in turn facilitates translation at cold temperature.	protein_coding		Sucrose	0.9577
AT4G36400	AT4G36400.1	FAD linked oxidase family protein; similar to FAD linked oxidase family protein [Arabidopsis thaliana] (TAIR:AT5G06580.1); similar to putative actin interacting protein [Oryza sativa (japonica cultivar-group)] (GB:BAC79943.1); similar to hypothetical protein OsJ_022439 [Oryza sativa (japonica cultivar-group)] (GB:EAZ38956.1); similar to unnamed protein product [Vitis vinifera] (GB:CAO48288.1); co…	protein_coding		unkQ5.18	-0.9541
AT4G37230	AT4G37230.1	oxygen-evolving enhancer protein, chloroplast, putative / 33 kDa subunit of oxygen evolving system of photosystem II, putative; similar to OE33/OEE1/OEE33/PSBO-1/PSBO1 (OXYGEN-EVOLVING ENHANCER 33), oxygen evolving/ poly(U) binding [Arabidopsis thaliana] (TAIR:AT5G66570.1); similar to unknown [Populus trichocarpa] (GB:ABK95579.1); similar to unknown [Populus trichocarpa] (GB:ABK95838.1); contains…	protein_coding		lactate	-0.9525	unkM1.85	-0.9646
AT4G37300	AT4G37300.1	MEE59 (maternal effect embryo arrest 59); similar to hypothetical protein [Vitis vinifera] (GB:CAN63462.1)	protein_coding		lactate	-0.9604	unkM1.85	-0.9585
AT4G39510	AT4G39510.1	member of CYP96A	protein_coding		malate	0.9618
AT5G01350	AT5G01350.1	similar to Os04g0508100 [Oryza sativa (japonica cultivar-group)] (GB:NP_001053268.1)	protein_coding		formate	-0.954
AT5G01530	AT5G01530.1	chlorophyll A-B binding protein CP29 (LHCB4); Identical to Chlorophyll a-b binding protein CP29.1, chloroplast precursor (LHCB4.1) [Arabidopsis Thaliana] (GB:Q07473;GB:Q8RWN1;GB:Q94AD5;GB:Q94K17); similar to LHCB4.2 (LIGHT HARVESTING COMPLEX PSII) [Arabidopsis thaliana] (TAIR:AT3G08940.2); similar to chlorophyll a/b binding protein CP29 [Vigna radiata] (GB:AAD27878.1); contains InterPro domain Ch…	protein_coding		lactate	-0.9506
AT5G02050	AT5G02050.1	mitochondrial glycoprotein family protein / MAM33 family protein; similar to mitochondrial glycoprotein family protein / MAM33 family protein [Arabidopsis thaliana] (TAIR:AT3G55605.1); similar to unnamed protein product [Vitis vinifera] (GB:CAO69135.1); contains InterPro domain Mitochondrial glycoprotein; (InterPro:IPR003428)	protein_coding		Sucrose	0.9638
AT5G02380	AT5G02380.1	cysteine-rich protein with copper-binding activity	protein_coding		unkM1.85	-0.954
AT5G03740	AT5G03740.1	HD2-type histone deacetylase HDAC. Involved in the ABA and stress responses. Mediates transcriptional repression	protein_coding		Sucrose	0.9598
AT5G04040	AT5G04040.1	Encodes a triacylglycerol lipase that is involved in storage lipid breakdown during seed germination. The mutant plant exhibits a much slower rate of postgerminative growth than the wild type.	protein_coding		Sucrose	0.981
AT5G07020	AT5G07020.1	proline-rich family protein; similar to unknown protein [Lycopersicon esculentum] (GB:AAU03360.1)	protein_coding		lactate	-0.9669	trigonelline	-0.9758	unkM1.85	-0.9645
AT5G07290	AT5G07290.1	AML4 A member of mei2-like gene family, predominantly plant-based family of genes encoding RNA binding proteins with characteristic presence of a highly conserved RNA binding motif first described in the mei2 gene of the fission yeast S. pombe. In silico analyses reveal nine mei2 -like genes in A. thaliana. They were grouped into four distinct clades, based on overall sequence similarity and subf…	protein_coding		Sucrose	0.9538
AT5G10010	AT5G10010.1	similar to unknown protein [Arabidopsis thaliana] (TAIR:AT5G64910.1); similar to 117M18_4 [Brassica rapa] (GB:AAZ66923.1)	protein_coding		Sucrose	0.9484
AT5G10410	AT5G10410.1	epsin N-terminal homology (ENTH) domain-containing protein / clathrin assembly protein-related; Identical to Putative clathrin assembly protein At5g10410 [Arabidopsis Thaliana] (GB:Q8H0W9;GB:Q9LX94); similar to epsin N-terminal homology (ENTH) domain-containing protein / clathrin assembly protein-related [Arabidopsis thaliana] (TAIR:AT5G65370.1); similar to fiber protein Fb19 [Gossypium barbadens…	protein_coding		lactate	-0.9676	unkM1.85	-0.9641
AT5G11390	AT5G11390.1	similar to unknown protein [Arabidopsis thaliana] (TAIR:AT1G68910.1); similar to putative protein [Medicago truncatula] (GB:ABE91791.1); contains InterPro domain Prefoldin; (InterPro:IPR009053)	protein_coding		Sucrose	0.9874
AT5G11520	AT5G11520.1	Encodes the chloroplastic isozyme of aspartate aminotransferase. Involved in aspartate biosynthesis and nitrogen metabolism. mRNA is expressed in senescing leaves.	protein_coding		Sucrose	0.9731
AT5G14180	AT5G14180.1	MPL1 (MYZUS PERSICAE-INDUCED LIPASE 1); catalytic; Identical to Triacylglycerol lipase 2 precursor (LIP2) [Arabidopsis Thaliana] (GB:Q67ZU1;GB:Q681B0;GB:Q6VY31;GB:Q94AE7;GB:Q9FMT2;GB:Q9FMT3); similar to ATLIP1 (ARABIDOPSIS THALIANA LIPASE 1), galactolipase/ hydrolase/ phospholipase/ triacylglycerol lipase [Arabidopsis thaliana] (TAIR:AT2G15230.1); similar to lipase [Ricinus communis] (GB:AAY17358…	protein_coding		Sucrose	0.9511
AT5G14260	AT5G14260.3	SET domain-containing protein; similar to SET domain-containing protein [Arabidopsis thaliana] (TAIR:AT3G07670.1); similar to hypothetical protein OsI_036654 [Oryza sativa (indica cultivar-group)] (GB:EAY82695.1); similar to unnamed protein product [Vitis vinifera] (GB:CAO14603.1); similar to unknown [Picea sitchensis] (GB:ABK24248.1); contains InterPro domain Rubisco LSMT substrate-binding (Inte…	protein_coding		citrate	-0.9785	threonine	-0.9914	unkS7.37	-0.9703
AT5G14270	AT5G14270.1	ATBET9 (ARABIDOPSIS THALIANA BROMODOMAIN AND EXTRATERMINAL DOMAIN PROTEIN 9); DNA binding; similar to ATBET10 (ARABIDOPSIS THALIANA BROMODOMAIN AND EXTRATERMINAL DOMAIN PROTEIN 10), DNA binding [Arabidopsis thaliana] (TAIR:AT3G01770.1); similar to unnamed protein product [Vitis vinifera] (GB:CAO14610.1); contains InterPro domain Bromodomain (InterPro:IPR001487)	protein_coding		glutamine	-0.9566
AT5G17380	AT5G17380.1	pyruvate decarboxylase family protein; similar to CSR1 (CHLORSULFURON/IMIDAZOLINONE RESISTANT 1) [Arabidopsis thaliana] (TAIR:AT3G48560.1); similar to hypothetical protein [Vitis vinifera] (GB:CAN69570.1); similar to unnamed protein product [Vitis vinifera] (GB:CAO68769.1); similar to hypothetical protein OsI_002072 [Oryza sativa (indica cultivar-group)] (GB:EAY74225.1); contains InterPro domain …	protein_coding		Sucrose	0.967
AT5G17800	AT5G17800.1	Member of the R2R3 factor gene family.	protein_coding		Sucrose	0.977
AT5G19550	AT5G19550.1	Nitrogen metabolism. Major cytosolic isoenzyme controlling aspartate biosynthesis in the light.	protein_coding		Sucrose	0.9699
AT5G20280	AT5G20280.1	Encodes a protein with putative sucrose-phosphate synthase activity. When the gene was expressed in transgenic tobacco plants, a clear trend for increased SPS activity was noted.	protein_coding		Sucrose	0.9497
AT5G24530	AT5G24530.1	oxidoreductase, 2OG-Fe(II) oxygenase family protein; similar to oxidoreductase, 2OG-Fe(II) oxygenase family protein [Arabidopsis thaliana] (TAIR:AT4G10490.1); similar to unnamed protein product [Vitis vinifera] (GB:CAO46190.1); contains InterPro domain 2OG-Fe(II) oxygenase (InterPro:IPR005123)	protein_coding		lactate	-0.9489
AT5G26090	AT5G26090.1	similar to unknown protein [Arabidopsis thaliana] (TAIR:AT5G11830.1); contains domain Translation initiation factor IF3, C-terminal domain (SSF55200)	protein_coding		Sucrose	0.9565
AT5G27540	AT5G27540.1	Encodes a protein with similarity to GTPases that is localized to the mitochondrion. Involved in embryogenesis, pollen tube growth and required for mitochondrial development.	protein_coding		Sucrose	0.9817
AT5G35910	AT5G35910.1	3'-5' exonuclease domain-containing protein / helicase and RNase D C-terminal domain-containing protein / HRDC domain-containing protein; similar to 3'-5' exonuclease/ nucleic acid binding [Arabidopsis thaliana] (TAIR:AT1G54440.1); similar to Nucleolar protein, putative, expressed [Oryza sativa (japonica cultivar-group)] (GB:AAP53938.2); contains InterPro domain Polynucleotidyl transferase, Ribon…	protein_coding		Sucrose	0.9687
AT5G38890	AT5G38890.1	exoribonuclease-related; similar to unknown [Populus trichocarpa] (GB:ABK93772.1); contains InterPro domain S1, RNA binding; (InterPro:IPR003029)	protein_coding		Sucrose	0.9898
AT5G39850	AT5G39850.1	40S ribosomal protein S9 (RPS9C); Identical to 40S ribosomal protein S9-2 (RPS9C) [Arabidopsis Thaliana] (GB:Q9FLF0); similar to 40S ribosomal protein S9 (RPS9B) [Arabidopsis thaliana] (TAIR:AT5G15200.1); similar to 40S ribosomal protein S9 [Catharanthus roseus] (GB:CAG47084.1); contains InterPro domain RNA-binding S4; (InterPro:IPR002942); contains InterPro domain Ribosomal protein S4/S9, eukary…	protein_coding		Sucrose	0.9654
AT5G41240	AT5G41240.1	Encodes glutathione transferase belonging to the theta class of GSTs. Naming convention according to Wagner et al. (2002).	protein_coding		Sucrose	0.9608
AT5G42150	AT5G42150.1	electron carrier/ protein disulfide oxidoreductase; similar to unnamed protein product [Vitis vinifera] (GB:CAO68204.1); contains InterPro domain Thioredoxin-like fold (InterPro:IPR012336); contains InterPro domain Glutathione S-transferase, C-terminal-like (InterPro:IPR010987); contains InterPro domain Thioredoxin fold (InterPro:IPR012335); contains InterPro domain Glutaredoxin; (InterPro:IPR002…	protein_coding		Sucrose	0.9685
AT5G44140	AT5G44140.1	ATPHB7 (PROHIBITIN 7); similar to ATPHB2 (PROHIBITIN 2) [Arabidopsis thaliana] (TAIR:AT1G03860.1); similar to ATPHB2 (PROHIBITIN 2) [Arabidopsis thaliana] (TAIR:AT1G03860.3); similar to prohibitin 1-like protein [Brassica napus] (GB:AAK07610.1); contains InterPro domain Band 7 protein (InterPro:IPR001107); contains InterPro domain Prohibitin; (InterPro:IPR000163)	protein_coding		Sucrose	0.9648
AT5G45600	AT5G45600.1	The GSA41 human homolog is expressed in nuclei and binds NuMA, a component of the nuclear matrix in interphase nuclei. In addition to Arabidopsis, GSA41 is found in Drosophila, C.elegans, yeast and man.	protein_coding		Sucrose	0.9578
AT5G46430	AT5G46430.1	60S ribosomal protein L32 (RPL32B); Identical to 60S ribosomal protein L32-2 (RPL32B) [Arabidopsis Thaliana] (GB:Q9FHG2); similar to 60S ribosomal protein L32 (RPL32A) [Arabidopsis thaliana] (TAIR:AT4G18100.1); similar to ly200 protein [Capsicum annuum] (GB:AAR83884.1); similar to ribosomal structural protein [Brassica juncea] (GB:ABM30195.1); contains InterPro domain Ribosomal protein L32e; (Int…	protein_coding		glutamine	-0.9501
AT5G47900	AT5G47900.1	similar to unknown protein [Arabidopsis thaliana] (TAIR:AT5G27730.1); similar to H0502B11.6 [Oryza sativa (indica cultivar-group)] (GB:CAH66526.1); similar to Os04g0404900 [Oryza sativa (japonica cultivar-group)] (GB:NP_001052706.1); contains domain Zinc-binding domain of translation initiation factor 2 beta (SSF75689)	protein_coding		glutamine	-0.9573
AT5G48500	AT5G48500.1	similar to unknown protein [Arabidopsis thaliana] (TAIR:AT2G10930.1); similar to conserved hypothetical protein [Medicago truncatula] (GB:ABE79320.1)	protein_coding		Sucrose	0.9599
AT5G49950	AT5G49950.1	embryogenesis-associated protein-related; similar to esterase/lipase/thioesterase family protein [Arabidopsis thaliana] (TAIR:AT1G34340.1); similar to unnamed protein product [Vitis vinifera] (GB:CAO46977.1); contains domain PTHR10794 (PTHR10794); contains domain SSF53474 (SSF53474); contains domain G3DSA:3.40.50.1820 (G3DSA:3.40.50.1820); contains domain PTHR10794:SF8 (PTHR10794:SF8)	protein_coding		valine	-0.9506
AT5G50760	AT5G50760.1	auxin-responsive family protein; similar to auxin-responsive protein-related [Arabidopsis thaliana] (TAIR:AT3G43120.1); similar to hypothetical protein [Vitis vinifera] (GB:CAN66812.1); contains InterPro domain Auxin responsive SAUR protein (InterPro:IPR003676)	protein_coding		Sucrose	0.9596
AT5G51840	AT5G51840.1	similar to ACI13 [Lycopersicon esculentum] (GB:AAY97863.1); contains InterPro domain tRNA-binding arm; (InterPro:IPR010978)	protein_coding		citrate	-0.9714	threonine	-0.979	trigonelline	-0.9545	unkS7.37	-0.9497
AT5G52820	AT5G52820.1	WD-40 repeat family protein / notchless protein, putative; Identical to Notchless protein homolog (NLE1) [Arabidopsis Thaliana] (GB:Q9FLX9); similar to transducin family protein / WD-40 repeat family protein [Arabidopsis thaliana] (TAIR:AT3G49660.1); similar to transducin family protein / WD-40 repeat family protein [Arabidopsis thaliana] (TAIR:AT4G02730.1); similar to hypothetical protein OsJ_03…	protein_coding		glucose	-0.9678
AT5G53180	AT5G53180.1	polypyrimidine tract-binding protein, putative / heterogeneous nuclear ribonucleoprotein, putative; Identical to Polypyrimidine tract-binding protein homolog 2 [Arabidopsis Thaliana] (GB:Q9FGL9); similar to PTB (POLYPYRIMIDINE TRACT-BINDING), RNA binding [Arabidopsis thaliana] (TAIR:AT3G01150.1); similar to unnamed protein product [Vitis vinifera] (GB:CAO69378.1); similar to hypothetical protein …	protein_coding		Sucrose	0.9869
AT5G54300	AT5G54300.1	similar to unknown protein [Arabidopsis thaliana] (TAIR:AT1G61260.1); similar to Protein of unknown function DUF761, plant [Medicago truncatula] (GB:ABE84235.1); contains InterPro domain Protein of unknown function DUF761, plant; (InterPro:IPR008480)	protein_coding		fumarate	-0.9593
AT5G56030	AT5G56030.1	a member of heat shock protein 90 (HSP90) gene family. Expressed in all tissues and abundant in root apical meristem, pollen and tapetum. Expression is NOT heat-induced but induced by IAA and NaCl.	protein_coding		Sucrose	0.9494
AT5G57040	AT5G57040.1	lactoylglutathione lyase family protein / glyoxalase I family protein; similar to lactoylglutathione lyase family protein / glyoxalase I family protein [Arabidopsis thaliana] (TAIR:AT1G80160.1); similar to hypothetical protein [Vitis vinifera] (GB:CAN63060.1); similar to unnamed protein product [Vitis vinifera] (GB:CAO65315.1); contains InterPro domain Glyoxalase/bleomycin resistance protein/diox…	protein_coding		Sucrose	0.9551
AT5G57655	AT5G57655.2	xylose isomerase family protein; Identical to Xylose isomerase (XYLA) [Arabidopsis Thaliana] (GB:Q9FKK7;GB:Q8L759); similar to hypothetical protein [Vitis vinifera] (GB:CAN65150.1); similar to Xylose isomerase (GB:Q40082); similar to unnamed protein product [Vitis vinifera] (GB:CAO43316.1); contains InterPro domain Xylose isomerase-type TIM barrel (InterPro:IPR012307); contains InterPro domain Xy…	protein_coding		trigonelline	-0.9581
AT5G58590	AT5G58590.1	Encodes a Ran-binding protein 1 homolog (RanBP1).	protein_coding		Sucrose	0.9698
AT5G61020	AT5G61020.1	ECT3 (evolutionary conserved C-terminal 3); similar to ECT2 [Arabidopsis thaliana] (TAIR:AT3G13460.4); similar to ECT2 [Arabidopsis thaliana] (TAIR:AT3G13460.2); similar to ECT2, protein binding [Arabidopsis thaliana] (TAIR:AT3G13460.1); similar to unknown [Populus trichocarpa x Populus deltoides] (GB:ABK96645.1); contains InterPro domain YT521-B-like protein (InterPro:IPR007275)	protein_coding		Sucrose	0.9664
AT5G62050	AT5G62050.1	essential factor for protein sorting and assembly into membranes	protein_coding		Sucrose	0.9534
AT5G65690	AT5G65690.1	Encodes a putative phosphoenolpyruvate carboxykinase (ATP-dependent).	protein_coding		Sucrose	0.9652
AT5G65750	AT5G65750.1	2-oxoglutarate dehydrogenase E1 component, putative / oxoglutarate decarboxylase, putative / alpha-ketoglutaric dehydrogenase, putative; similar to 2-oxoglutarate dehydrogenase E1 component, putative / oxoglutarate decarboxylase, putative / alpha-ketoglutaric dehydrogenase, putative [Arabidopsis thaliana] (TAIR:AT3G55410.1); similar to predicted protein [Physcomitrella patens subsp. patens] (GB:E…	protein_coding		trigonelline	0.9647	unkM1.85	0.9791
AT5G66140	AT5G66140.1	Encodes alpha5 subunit of 20S proteosome complex involved in protein degradation.	protein_coding		Sucrose	0.9528
AT5G67360	AT5G67360.1	Encodes a subtilisin-like serine protease essential for mucilage release from seed coats.	protein_coding		Sucrose	0.9661
